# Supplementary material for: dbPTM in 2022: an updated database for exploring regulatory networks and functional associations of protein post-translational modifications
Source: Nucleic Acids Res. 2021 Nov 12;50(D1):D471–9. doi: 10.1093/nar/gkab1017 (PMC8728263; doi:10.1093/nar/gkab1017)
Supplement: gkab1017_Supplemental_Files [file gkab1017_supplemental_files.zip]

Archive with 2 entries (2 files):
- Supplementary Figures S1-4 and Tables S2-5.docx
- Supplementary Table S1.xlsx
