# Supplementary material for: dbPTM in 2022: an updated database for exploring regulatory networks and functional associations of protein post-translational modifications
Source: Nucleic Acids Res. 2021 Nov 12;50(D1):D471–9. doi: 10.1093/nar/gkab1017 (PMC8728263; doi:10.1093/nar/gkab1017)
Supplement: gkab1017_Supplemental_Files [file gkab1017_supplemental_files.zip › Supplementary Table S1.xlsx]

## Sheet: Sheet1
The number of PTM sites in different species
Species	#PTM sites(including experimental and putative PTM sites)
Homo sapiens	1119736
Mus musculus	402580
Rattus norvegicus	193862
Saccharomyces cerevisiae (strain ATCC 204508 / S288c)	123997
Arabidopsis thaliana	92175
Zea mays	51035
Drosophila melanogaster	47820
Triticum aestivum	43258
Oryza sativa subsp. japonica	32316
Caenorhabditis elegans	29724
Dictyostelium discoideum	28773
Bos taurus	26705
Sus scrofa	26265
Schizosaccharomyces pombe (strain 972 / ATCC 24843)	25257
Candida albicans (strain SC5314 / ATCC MYA-2876)	22043
Medicago truncatula	21255
Escherichia coli (strain K12)	17727
Plasmodium falciparum (isolate 3D7)	17125
Brachypodium distachyon	14889
Magnaporthe oryzae (strain 70-15 / ATCC MYA-4617 / FGSC 8958)	14769
Pristionchus pacificus	12616
Danio rerio	12455
Glycine max	11796
Chlamydomonas reinhardtii	11638
Trypanosoma cruzi	11593
Toxoplasma gondii (strain ATCC 50611 / Me49)	9665
Neurospora crassa (strain ATCC 24698 / 74-OR23-1A / CBS 708.71 / DSM 1257 / FGSC 987)	9567
Pongo abelii	9308
Strongylocentrotus purpuratus	9227
Plasmodium berghei (strain Anka)	8808
Physcomitrium patens	8700
Gossypium hirsutum	7749
Xenopus laevis	7592
Cricetulus griseus	7337
Oryza sativa subsp. indica	7189
Kluyveromyces lactis (strain ATCC 8585 / CBS 2359 / DSM 70799 / NBRC 1267 / NRRL Y-1140 / WM37)	6963
Toxoplasma gondii (strain ATCC 50861 / VEG)	6178
Macaca fascicularis	6001
Lachancea thermotolerans (strain ATCC 56472 / CBS 6340 / NRRL Y-8284)	5634
Gallus gallus	5554
Mycobacterium tuberculosis (strain ATCC 25618 / H37Rv)	5313
Jatropha curcas	5186
Candida glabrata (strain ATCC 2001 / CBS 138 / JCM 3761 / NBRC 0622 / NRRL Y-65)	5185
Zygosaccharomyces rouxii (strain ATCC 2623 / CBS 732 / NBRC 1130 / NCYC 568 / NRRL Y-229)	5149
Vanderwaltozyma polyspora (strain ATCC 22028 / DSM 70294 / BCRC 21397 / CBS 2163 / NBRC 10782 / NRRL Y-8283 / UCD 57-17)	5020
Naumovozyma castellii (strain ATCC 76901 / BCRC 22586 / CBS 4309 / NBRC 1992 / NRRL Y-12630)	4959
Meyerozyma guilliermondii (strain ATCC 6260 / CBS 566 / DSM 6381 / JCM 1539 / NBRC 10279 / NRRL Y-324)	4805
Oryctolagus cuniculus	4522
Bacillus subtilis (strain 168)	4129
Scheffersomyces stipitis (strain ATCC 58785 / CBS 6054 / NBRC 10063 / NRRL Y-11545)	4118
Canis lupus familiaris	4117
Stichopus japonicus	4102
Apis mellifera	4079
Sulfolobus islandicus (strain REY15A)	3714
Bombyx mori	3651
Pan troglodytes	3066
Trypanosoma brucei brucei (strain 927/4 GUTat10.1)	3055
Bacillaceae	2998
Vitis vinifera	2943
Ostreococcus tauri	2809
Selaginella moellendorffii	2721
Mollicutes	2494
Saccharomyces kudriavzevii (strain ATCC MYA-4449 / AS 2.2408 / CBS 8840 / NBRC 1802 / NCYC 2889)	2485
Schistosoma japonicum	2466
Emericella nidulans (strain FGSC A4 / ATCC 38163 / CBS 112.46 / NRRL 194 / M139)	2452
Cavia porcellus	2288
Phytophthora sojae (strain P6497)	2245
Synechocystis sp. (strain PCC 6803 / Kazusa)	2101
Vibrio parahaemolyticus serotype O3:K6 (strain RIMD 2210633)	1984
Corynebacterium glutamicum (strain ATCC 13032 / DSM 20300 / BCRC 11384 / JCM 1318 / LMG 3730 / NCIMB 10025)	1952
Hypocrea jecorina (strain QM6a)	1760
Sulfolobus acidocaldarius (strain ATCC 33909 / DSM 639 / JCM 8929 / NBRC 15157 / NCIMB 11770)	1757
Ovis aries	1741
Solanum lycopersicum	1731
Macaca mulatta	1464
Mycobacterium bovis (strain BCG / Pasteur 1173P2)	1411
Equus caballus	1382
Saccharolobus solfataricus (strain ATCC 35092 / DSM 1617 / JCM 11322 / P2)	1323
Mesocricetus auratus	1218
Felis catus	1206
Aspergillus flavus (strain ATCC 200026 / FGSC A1120 / NRRL 3357 / JCM 12722 / SRRC 167)	1172
Shigella flexneri	1150
Populus trichocarpa	1100
Beauveria bassiana (strain ARSEF 2860)	1073
Gorilla gorilla gorilla	1015
Xenopus tropicalis	980
Mycoplasma pneumoniae (strain ATCC 29342 / M129)	967
Cicer arietinum	964
Neosartorya fumigata (strain ATCC MYA-4609 / Af293 / CBS 101355 / FGSC A1100)	942
Hordeum vulgare subsp. vulgare	919
Acinetobacter baumannii (strain SDF)	896
Saccharopolyspora erythraea (strain ATCC 11635 / DSM 40517 / JCM 4748 / NBRC 13426 / NCIMB 8594 / NRRL 2338)	830
Ajellomyces capsulatus (strain NAm1 / WU24)	795
Escherichia coli O157:H7	780
Callithrix jacchus	767
Brassica napus	761
Saccharomyces cerevisiae (strain YJM789)	725
Aspergillus oryzae (strain ATCC 42149 / RIB 40)	704
Pongo pygmaeus	697
Aspergillus niger (strain CBS 513.88 / FGSC A1513)	661
Arthroderma benhamiae (strain ATCC MYA-4681 / CBS 112371)	632
Pseudomonas aeruginosa (strain UCBPP-PA14)	601
Bacillus cereus (strain ATCC 14579 / DSM 31 / JCM 2152 / NBRC 15305 / NCIMB 9373 / NRRL B-3711)	581
Chlorocebus aethiops	568
Staphylococcus aureus (strain COL)	568
Fusarium oxysporum	556
Euryarchaeota	546
Aspergillus terreus (strain NIH 2624 / FGSC A1156)	543
Synechococcus sp. (strain ATCC 27264 / PCC 7002 / PR-6)	539
Rhodopseudomonas palustris (strain ATCC BAA-98 / CGA009)	500
Candida albicans	475
Mycobacteroides abscessus (strain ATCC 19977 / DSM 44196 / CIP 104536 / JCM 13569 / NCTC 13031 / TMC 1543)	473
Neosartorya fumigata (strain CEA10 / CBS 144.89 / FGSC A1163)	471
Salmonella typhimurium (strain LT2 / SGSC1412 / ATCC 700720)	468
Paracoccidioides brasiliensis (strain Pb18)	463
Mycobacterium tuberculosis (strain CDC 1551 / Oshkosh)	459
Aplysia californica	458
Takifugu rubripes	446
Neosartorya fischeri (strain ATCC 1020 / DSM 3700 / CBS 544.65 / FGSC A1164 / JCM 1740 / NRRL 181 / WB 181)	426
Mycolicibacterium smegmatis (strain ATCC 700084 / mc(2)155)	422
Botryotinia fuckeliana (strain B05.10)	408
Oncorhynchus mykiss	403
Mytilus edulis	399
Solanum tuberosum	398
Streptomyces coelicolor (strain ATCC BAA-471 / A3(2) / M145)	395
Listeria monocytogenes serovar 1/2a (strain ATCC BAA-679 / EGD-e)	393
Aspergillus niger	384
Trypanosoma cruzi (strain CL Brener)	384
Caenorhabditis briggsae	366
Toxoplasma gondii	366
Aspergillus clavatus (strain ATCC 1007 / CBS 513.65 / DSM 816 / NCTC 3887 / NRRL 1)	360
Capra hircus	358
Papio anubis	358
Perna viridis	347
Ashbya gossypii (strain ATCC 10895 / CBS 109.51 / FGSC 9923 / NRRL Y-1056)	304
Mustela putorius furo	302
Thermus thermophilus (strain ATCC 27634 / DSM 579 / HB8)	298
Pseudomonas aeruginosa (strain ATCC 15692 / DSM 22644 / CIP 104116 / JCM 14847 / LMG 12228 / 1C / PRS 101 / PAO1)	296
Geobacillus kaustophilus (strain HTA426)	295
Nicotiana tabacum	295
Helicobacter pylori (strain ATCC 700392 / 26695)	288
Pan paniscus	287
Drosophila pseudoobscura pseudoobscura	285
Acanthamoeba polyphaga mimivirus	285
Ailuropoda melanoleuca	282
Escherichia coli O6:H1 (strain CFT073 / ATCC 700928 / UPEC)	280
Lotus japonicus	275
Drosophila erecta	272
Drosophila yakuba	269
Drosophila virilis	259
Debaryomyces hansenii (strain ATCC 36239 / CBS 767 / BCRC 21394 / JCM 1990 / NBRC 0083 / IGC 2968)	258
Saccharomyces cerevisiae (strain RM11-1a)	258
Human cytomegalovirus (strain AD169)	257
Halobacterium salinarum (strain ATCC 29341 / DSM 671 / R1)	254
Loxodonta africana	251
Daphnia pulex	248
Cricetulus longicaudatus	245
Papio hamadryas	245
Saccharomyces cerevisiae (strain JAY291)	243
Gibberella zeae (strain ATCC MYA-4620 / CBS 123657 / FGSC 9075 / NRRL 31084 / PH-1)	239
Hylobates lar	239
Otolemur garnettii	239
Saccharomyces cerevisiae (strain Lalvin EC1118 / Prise de mousse)	239
Cairina moschata	233
Rhodobacter sphaeroides (strain ATCC 17023 / DSM 158 / JCM 6121 / NBRC 12203 / NCIMB 8253 / ATH 2.4.1.)	232
Eurotiomycetes	228
Drosophila sechellia	226
Aedes aegypti	225
Citrus sinensis	225
Drosophila simulans	225
Nomascus leucogenys	222
Conus textile	217
Lymnaea stagnalis	217
Vibrio vulnificus (strain YJ016)	212
Monodelphis domestica	209
Plecturocebus moloch	207
Arthroderma otae (strain ATCC MYA-4605 / CBS 113480)	206
Yarrowia lipolytica (strain CLIB 122 / E 150)	206
Trichophyton verrucosum (strain HKI 0517)	200
Drosophila ananassae	197
Oryzias latipes	193
Trypanosoma brucei brucei	191
Ictidomys tridecemlineatus	190
Hordeum vulgare	189
Ustilago maydis (strain 521 / FGSC 9021)	188
Human cytomegalovirus (strain Merlin)	187
Severe acute respiratory syndrome coronavirus 2	182
Mus pahari	181
Thermus thermophilus (strain ATCC BAA-163 / DSM 7039 / HB27)	180
Saimiri boliviensis boliviensis	178
Streptococcus pneumoniae serotype 2 (strain D39 / NCTC 7466)	176
Escherichia coli (strain K12 / DH10B)	174
Drosophila mojavensis	173
Ornithorhynchus anatinus	171
Saimiri sciureus	171
Saguinus oedipus	169
Californiconus californicus	168
Drosophila grimshawi	168
Lactococcus lactis subsp. lactis (strain IL1403)	168
Mammut americanum	167
Saccharomyces cerevisiae (strain AWRI1631)	166
Drosophila willistoni	164
Phaeosphaeria nodorum (strain SN15 / ATCC MYA-4574 / FGSC 10173)	164
Phaseolus vulgaris	164
Anopheles gambiae	161
Macaca nemestrina	159
Mycobacterium bovis (strain ATCC BAA-935 / AF2122/97)	159
Macaca fuscata fuscata	158
Oreochromis niloticus	158
Porphyromonas gingivalis (strain ATCC BAA-308 / W83)	158
Anthopleura elegantissima	154
Clostridium acetobutylicum (strain ATCC 824 / DSM 792 / JCM 1419 / LMG 5710 / VKM B-1787)	153
Drosophila persimilis	152
Lodderomyces elongisporus (strain ATCC 11503 / CBS 2605 / JCM 1781 / NBRC 1676 / NRRL YB-4239)	151
Bombina maxima	150
Coturnix japonica	149
Staphylococcus aureus (strain Newman)	147
Spermophilus citellus	146
Erwinia amylovora (strain ATCC 49946 / CCPPB 0273 / Ea273 / 27-3)	145
Staphylococcus aureus (strain N315)	145
Staphylococcus aureus (strain MW2)	145
Staphylococcus aureus (strain Mu50 / ATCC 700699)	144
Carassius auratus	143
Salmonella typhi	143
Bothrops jararaca	141
Xanthomonas axonopodis pv. citri (strain 306)	140
Rhizobium meliloti (strain 1021)	139
Riftia pachyptila	138
Choloepus hoffmanni	137
Klebsiella pneumoniae	136
Aotus nancymaae	134
Bradypus variegatus	133
Meleagris gallopavo	133
Cynops pyrrhogaster	130
Doedicurus sp.	129
Neocnus comes	128
Paramylodon harlani	128
Megatherium americanum	127
Haemophilus influenzae (strain ATCC 51907 / DSM 11121 / KW20 / Rd)	126
Ateles geoffroyi	125
Nothrotheriops shastensis	125
Scelidotherium sp. (strain SLP-2019)	125
Acratocnus sp. (strain SLP-2019)	124
Acratocnus ye	124
Glossotherium robustum	124
Scelidodon sp. (strain SLP-2019)	123
Saccharomyces cerevisiae	123
Chaetomium globosum (strain ATCC 6205 / CBS 148.51 / DSM 1962 / NBRC 6347 / NRRL 1970)	122
Glyptodon sp. (strain SLP-2019)	122
Mylodon darwinii	122
Camelus dromedarius	121
Cryptococcus neoformans var. neoformans serotype D (strain B-3501A)	121
Colobus guereza	120
Didelphis virginiana	120
Megalonyx jeffersonii	120
Staphylococcus aureus (strain NCTC 8325 / PS 47)	120
Arthroderma gypseum (strain ATCC MYA-4604 / CBS 118893)	119
Dasypus novemcinctus	119
Heterocephalus glaber	119
Parocnus serus	119
Pseudomonas fluorescens (strain Pf0-1)	119
Sinorhizobium meliloti (strain BL225C)	119
Neocnus dousman	118
Staphylococcus aureus (strain MSSA476)	118
Candida albicans (strain WO-1)	117
Conus geographus	117
Rhinolophus ferrumequinum	117
Locusta migratoria	116
Pteropus alecto	116
Coccidioides posadasii (strain C735)	115
Cryptococcus neoformans var. neoformans serotype D (strain JEC21 / ATCC MYA-565)	115
Cryptococcus neoformans var. grubii serotype A (strain H99 / ATCC 208821 / CBS 10515 / FGSC 9487)	114
Methanosarcina mazei (strain ATCC BAA-159 / DSM 3647 / Goe1 / Go1 / JCM 11833 / OCM 88)	114
Staphylococcus aureus (strain MRSA252)	113
Macropus eugenii	112
Myotis lucifugus	112
Coccidioides immitis (strain RS)	111
Conus radiatus	111
Epstein-Barr virus (strain B95-8)	111
Hypocrea jecorina	111
Pisum sativum	110
Trimeresurus stejnegeri	110
Cyprinus carpio	109
Haliotis rufescens	109
Periplaneta americana	109
Human herpesvirus 6A (strain Uganda-1102)	108
Leptospira interrogans serogroup Icterohaemorrhagiae serovar Lai (strain 56601)	108
Phytophthora parasitica	108
Human immunodeficiency virus 1	108
Escherichia coli O139:H28 (strain E24377A / ETEC)	106
Escherichia coli O127:H6 (strain E2348/69 / EPEC)	106
Sclerotinia sclerotiorum (strain ATCC 18683 / 1980 / Ss-1)	106
Shigella boydii serotype 4 (strain Sb227)	106
Tetraodon nigroviridis	106
Escherichia coli O6:K15:H31 (strain 536 / UPEC)	105
Shigella sonnei (strain Ss046)	104
Staphylococcus aureus (strain USA300)	104
Escherichia coli O9:H4 (strain HS)	103
Sapajus apella	103
Escherichia coli (strain ATCC 8739 / DSM 1576 / NBRC 3972 / NCIMB 8545 / WDCM 00012 / Crooks)	102
Escherichia coli O45:K1 (strain S88 / ExPEC)	100
Metarhizium robertsii (strain ARSEF 23 / ATCC MYA-3075)	100
Brassica rapa subsp. pekinensis	99
Escherichia coli O81 (strain ED1a)	99
Escherichia coli O8 (strain IAI1)	99
Gasterosteus aculeatus	99
Olea europaea	99
Camponotus floridanus	98
Escherichia coli (strain 55989 / EAEC)	98
Escherichia coli (strain K12 / MC4100 / BW2952)	98
Escherichia coli O17:K52:H18 (strain UMN026 / ExPEC)	98
Shigella dysenteriae serotype 1 (strain Sd197)	98
Shigella flexneri serotype 5b (strain 8401)	98
Vibrio cholerae serotype O1 (strain ATCC 39315 / El Tor Inaba N16961)	98
Escherichia coli O7:K1 (strain IAI39 / ExPEC)	97
Escherichia coli (strain SMS-3-5 / SECEC)	97
Manduca sexta	97
Pyrenophora tritici-repentis (strain Pt-1C-BFP)	97
Lottia gigantea	96
Meriones unguiculatus	96
Sarcophilus harrisii	95
Aspergillus aculeatus	94
Escherichia coli (strain SE11)	94
Penicillium rubens (strain ATCC 28089 / DSM 1075 / NRRL 1951 / Wisconsin 54-1255)	94
Cercocebus atys	93
Escherichia coli O157:H7 (strain EC4115 / EHEC)	93
Rhodnius prolixus	93
Aspergillus kawachii (strain NBRC 4308)	92
Trichophyton rubrum	92
Anas platyrhynchos	91
Aspergillus awamori	91
Bubalus bubalis	91
Escherichia coli	91
Lithobates catesbeianus	91
Ricinus communis	91
Shigella boydii serotype 18 (strain CDC 3083-94 / BS512)	91
Bos mutus grunniens	90
Ciona savignyi	90
Escherichia coli (strain UTI89 / UPEC)	89
Gibberella moniliformis (strain M3125 / FGSC 7600)	89
Daucus carota	87
Escherichia fergusonii (strain ATCC 35469 / DSM 13698 / CCUG 18766 / IAM 14443 / JCM 21226 / LMG 7866 / NBRC 102419 / NCTC 12128 / CDC 0568-73)	87
Setaria italica	87
Staphylococcus aureus (strain bovine RF122 / ET3-1)	87
Tupaia chinensis	87
Encephalitozoon cuniculi (strain GB-M1)	86
Schistocerca gregaria	86
Staphylococcus epidermidis (strain ATCC 35984 / RP62A)	86
Aspergillus niger (strain ATCC 1015 / CBS 113.46 / FGSC A1144 / LSHB Ac4 / NCTC 3858a / NRRL 328 / USDA 3528.7)	85
Branchiostoma floridae	85
Escherichia coli O1:K1 / APEC	85
Equus asinus	85
Conus purpurascens	84
Ictiobus bubalus	82
Phyllomedusa sauvagei	82
Poroderma africanum	82
Pseudonaja textilis	82
Hordeum vulgare var. distichon	81
Staphylococcus epidermidis (strain ATCC 12228 / FDA PCI 1200)	81
Xenopus borealis	81
Bacillus halodurans (strain ATCC BAA-125 / DSM 18197 / FERM 7344 / JCM 9153 / C-125)	79
Microcebus murinus	79
Yersinia pestis	79
Arabidopsis lyrata subsp. lyrata	78
Leptosphaeria maculans (strain JN3 / isolate v23.1.3 / race Av1-4-5-6-7-8)	78
Oikopleura dioica	78
Solanum pimpinellifolium	78
Talaromyces stipitatus (strain ATCC 10500 / CBS 375.48 / QM 6759 / NRRL 1006)	78
Campylobacter jejuni subsp. jejuni serotype O:2 (strain ATCC 700819 / NCTC 11168)	77
Cerastes cerastes	77
Human respiratory syncytial virus A (strain A2)	77
Cervus elaphus	76
Conus marmoreus	76
Myotis davidii	76
Prunus persica	76
Xiphophorus maculatus	76
Myotis brandtii	75
Bacillus anthracis	74
Phoneutria nigriventer	74
Salmo salar	74
Cylindrotheca fusiformis	73
Mycobacterium leprae (strain TN)	73
Notechis scutatus scutatus	73
Plasmodium falciparum	73
Muntiacus muntjak	72
Rhyparobia maderae	72
Trypanosomatidae	72
Amphimedon queenslandica	71
Anolis carolinensis	71
Conus regius	71
Crotalus adamanteus	71
Epstein-Barr virus (strain AG876)	71
Epstein-Barr virus (strain GD1)	71
Eutrema salsugineum	71
Paracoccidioides brasiliensis (strain Pb03)	71
Trichophyton tonsurans	71
Volvox carteri	71
Halobacterium salinarum (strain ATCC 700922 / JCM 11081 / NRC-1)	70
Zygosaccharomyces bailii	70
Colletotrichum graminicola (strain M1.001 / M2 / FGSC 10212)	69
Coprinopsis cinerea (strain Okayama-7 / 130 / ATCC MYA-4618 / FGSC 9003)	69
Rhizopus delemar (strain RA 99-880 / ATCC MYA-4621 / FGSC 9543 / NRRL 43880)	69
Echinops telfairi	68
Human herpesvirus 6B (strain Z29)	68
Marmota monax	68
Sorghum bicolor	68
Trichophyton equinum	68
Human immunodeficiency virus type 1 group M subtype B (isolate HXB2)	67
Methanocaldococcus jannaschii (strain ATCC 43067 / DSM 2661 / JAL-1 / JCM 10045 / NBRC 100440)	67
Paracoccidioides lutzii (strain ATCC MYA-826 / Pb01)	67
Pasteurella multocida (strain Pm70)	67
Salmonella paratyphi A (strain ATCC 9150 / SARB42)	67
Tetrahymena thermophila (strain SB210)	67
Triticum urartu	67
Vaccinia virus (strain Western Reserve)	67
Saccharomyces cerevisiae (strain FostersB)	67
Atelerix albiventris	66
Cornu aspersum	66
Lepisosteus oculatus	66
Medicago sativa	66
Phasmahyla jandaia	66
Pithecopus azureus	66
Spinacia oleracea	66
Tetrahymena pyriformis	66
Pezizomycotina	66
Gallid herpesvirus 2 (strain Chicken/Md5/ATCC VR-987)	65
Human immunodeficiency virus type 1 group M subtype B (isolate BRU/LAI)	65
Streptococcus pneumoniae serotype 4 (strain ATCC BAA-334 / TIGR4)	65
Treponema pallidum (strain Nichols)	65
Trichosurus vulpecula	65
Uncinocarpus reesii (strain UAMH 1704)	65
Vulpes vulpes	65
rosids	65
African swine fever virus (isolate Warthog/Namibia/Wart80/1980)	64
Caldanaerobacter subterraneus subsp. tengcongensis (strain DSM 15242 / JCM 11007 / NBRC 100824 / MB4)	64
Ciona intestinalis	64
Cochliobolus carbonum	64
Equine herpesvirus 1 (strain Ab4p)	64
Human immunodeficiency virus type 1 group M subtype B (isolate ARV2/SF2)	64
Latimeria chalumnae	64
Macrovipera lebetina	64
Trichophyton rubrum (strain ATCC MYA-4607 / CBS 118892)	64
Stramenopiles	64
Aotus trivirgatus	63
African swine fever virus (strain Badajoz 1971 Vero-adapted)	63
Human herpesvirus 8 type P (isolate GK18)	63
Nematostella vectensis	63
African swine fever virus (isolate Tick/South Africa/Pretoriuskop Pr4/1996)	62
Aspergillus terreus	62
Bos indicus	62
Candida dubliniensis (strain CD36 / ATCC MYA-646 / CBS 7987 / NCPF 3949 / NRRL Y-17841)	62
Plasmodium falciparum (isolate NF54)	62
Variola virus (isolate Human/India/Ind3/1967)	62
Saccharomyces cerevisiae (strain FostersO)	62
Brassicaceae	62
Desulfovibrio vulgaris (strain ATCC 29579 / DSM 644 / NCIMB 8303 / VKM B-1760 / Hildenborough)	61
Human herpesvirus 1 (strain 17)	61
Human immunodeficiency virus type 1 group M subtype B (isolate BH10)	61
Neisseria meningitidis serogroup B (strain MC58)	61
Agrotis ipsilon	60
Coccidioides posadasii (strain RMSCC 757 / Silveira)	60
Conus striatus	60
Human herpesvirus 2 (strain HG52)	60
Methanohalophilus mahii (strain ATCC 35705 / DSM 5219 / SLP)	60
Solenopsis invicta	60
Tetronarce californica	60
Human immunodeficiency virus type 1 group M subtype B (isolate RF/HAT3)	59
Metarhizium acridum (strain CQMa 102)	59
Postia placenta (strain ATCC 44394 / Madison 698-R)	59
Salmonella choleraesuis (strain SC-B67)	59
Suncus murinus	59
Echis ocellatus	58
Entamoeba histolytica	58
Erinaceus europaeus	58
Gibberella fujikuroi (strain CBS 195.34 / IMI 58289 / NRRL A-6831)	58
Human immunodeficiency virus type 1 group M subtype D (isolate ELI)	58
Pelodiscus sinensis	58
Tropidechis carinatus	58
Saccharomyces cerevisiae (strain AWRI796)	58
Fusarium oxysporum (strain Fo5176)	57
Human immunodeficiency virus type 1 group M subtype B (strain 89.6)	57
Microplitis demolitor bracovirus (isolate Webb)	57
Pleurodeles waltl	57
Potorous tridactylus	57
Taeniopygia guttata	57
Thermotoga maritima (strain ATCC 43589 / DSM 3109 / JCM 10099 / NBRC 100826 / MSB8)	57
Tribolium castaneum	57
Candida tropicalis (strain ATCC MYA-3404 / T1)	56
Glarea lozoyensis (strain ATCC 20868 / MF5171)	56
Human immunodeficiency virus type 1 group M subtype H (isolate 90CF056)	56
Human immunodeficiency virus type 1 group M subtype B (isolate MN)	56
Human immunodeficiency virus type 1 group M subtype H (isolate VI991)	56
Human immunodeficiency virus type 1 group M subtype D (isolate Z2/CDC-Z34)	56
Oryza glaberrima	56
Podospora anserina (strain S / ATCC MYA-4624 / DSM 980 / FGSC 10383)	56
Pseudomonas putida (strain ATCC 47054 / DSM 6125 / NCIMB 11950 / KT2440)	56
Aquifex aeolicus (strain VF5)	55
Camelus bactrianus	55
Cyriopagopus hainanus	55
Hippopotamus amphibius	55
Human immunodeficiency virus type 1 group M subtype F1 (isolate VI850)	55
Human immunodeficiency virus type 1 group M subtype B (isolate YU-2)	55
Ixodes ricinus	55
Muntiacus reevesi	55
Musa acuminata subsp. malaccensis	55
Sordaria macrospora (strain ATCC MYA-333 / DSM 997 / K(L3346) / K-hell)	55
Vaccinia virus (strain Copenhagen)	55
Saccharomyces cerevisiae (strain Lalvin QA23)	55
Bacillus licheniformis	54
Human immunodeficiency virus type 1 group M subtype F1 (isolate 93BR020)	54
Human immunodeficiency virus type 1 group M subtype A (isolate MAL)	54
Human immunodeficiency virus type 1 group M subtype J (isolate SE9173)	54
Klebsiella pneumoniae subsp. pneumoniae (strain ATCC 700721 / MGH 78578)	54
Litoria fallax	54
Mesobuthus martensii	54
Talaromyces marneffei (strain ATCC 18224 / CBS 334.59 / QM 7333)	54
Xanthomonas campestris pv. campestris (strain ATCC 33913 / DSM 3586 / NCPPB 528 / LMG 568 / P 25)	54
Ajellomyces dermatitidis (strain ER-3 / ATCC MYA-2586)	53
African swine fever virus (isolate Pig/Kenya/KEN-50/1950)	53
Borrelia burgdorferi (strain ATCC 35210 / B31 / CIP 102532 / DSM 4680)	53
Chilobrachys guangxiensis	53
Ficedula albicollis	53
Human immunodeficiency virus type 1 group M subtype F2 (isolate MP257)	53
Neovison vison	53
Pithecopus hypochondrialis	53
Polyorchis penicillatus	53
Tupaia belangeri	53
Vibrio vulnificus (strain CMCP6)	53
Saccharomyces cerevisiae (strain VIN 13)	53
Yersinia pseudotuberculosis serotype I (strain IP32953)	53
Armoracia rusticana	52
African swine fever virus (isolate Tick/Malawi/Lil 20-1/1983)	52
Citrobacter koseri (strain ATCC BAA-895 / CDC 4225-83 / SGSC4696)	52
Culex quinquefasciatus	52
Human respiratory syncytial virus A (strain Long)	52
Human immunodeficiency virus type 1 group M subtype C (isolate 92BR025)	52
Human immunodeficiency virus type 1 group M subtype K (isolate 96CM-MP535)	52
Human immunodeficiency virus type 1 group M subtype B (isolate JRCSF)	52
Human immunodeficiency virus type 1 group M subtype F2 (isolate MP255)	52
Human immunodeficiency virus type 1 group M subtype J (isolate SE9280)	52
Human immunodeficiency virus type 1 group M subtype B (isolate SC)	52
Hydra vulgaris	52
Klebsiella pneumoniae (strain 342)	52
Kluyveromyces marxianus	52
Pectobacterium atrosepticum (strain SCRI 1043 / ATCC BAA-672)	52
Penaeus vannamei	52
Mesorhizobium japonicum (strain LMG 29417 / CECT 9101 / MAFF 303099)	52
Tupaia glis	52
Tursiops truncatus	52
Yersinia enterocolitica serotype O:8 / biotype 1B (strain NCTC 13174 / 8081)	52
Human adenovirus C serotype 2	51
Colletotrichum higginsianum (strain IMI 349063)	51
Cupiennius salei	51
Human immunodeficiency virus type 1 group M subtype B (isolate OYI)	51
Mandrillus sphinx	51
Nostoc sp. (strain PCC 7120 / SAG 25.82 / UTEX 2576)	51
Photorhabdus laumondii subsp. laumondii (strain DSM 15139 / CIP 105565 / TT01)	51
Pseudomonas syringae pv. tomato (strain ATCC BAA-871 / DC3000)	51
Schizophyllum commune (strain H4-8 / FGSC 9210)	51
Theropithecus gelada	51
Trichophyton equinum (strain ATCC MYA-4606 / CBS 127.97)	51
Trichophyton tonsurans (strain CBS 112818)	51
Ascaris suum	50
Astyanax mexicanus	50
Lama glama	50
Mycoplasma genitalium (strain ATCC 33530 / G-37 / NCTC 10195)	50
Plasmodium yoelii yoelii	50
Pyrococcus furiosus (strain ATCC 43587 / DSM 3638 / JCM 8422 / Vc1)	50
Sarcophaga bullata	50
Arthrospira platensis	49
Bacillus licheniformis (strain ATCC 14580 / DSM 13 / JCM 2505 / NBRC 12200 / NCIMB 9375 / NRRL NRS-1264 / Gibson 46)	49
Conus parius	49
Conus tulipa	49
Human coronavirus HKU1 (isolate N2)	49
Human coronavirus HKU1 (isolate N5)	49
Human immunodeficiency virus type 1 group M subtype D (isolate NDK)	49
Listeria innocua serovar 6a (strain ATCC BAA-680 / CLIP 11262)	49
Musca domestica	49
Neisseria meningitidis serogroup A / serotype 4A (strain DSM 15465 / Z2491)	49
Pseudomonas putida	49
Symphalangus syndactylus	49
Acipenser naccarii	48
Conus magus	48
Crassostrea gigas	48
Human coronavirus HKU1 (isolate N1)	48
Diploptera punctata	48
Human cytomegalovirus (strain Towne)	48
Human herpesvirus 6A (strain GS)	48
Hirudo medicinalis	48
Human immunodeficiency virus type 1 group M subtype G (isolate 92NG083)	48
Human immunodeficiency virus type 1 group O (isolate MVP5180)	48
Hypocrea virens (strain Gv29-8 / FGSC 10586)	48
Lilium longiflorum	48
Neofelis nebulosa	48
Ranoidea citropa	48
Semnopithecus entellus	48
Staphylococcus saprophyticus subsp. saprophyticus (strain ATCC 15305 / DSM 20229 / NCIMB 8711 / NCTC 7292 / S-41)	48
Amborella trichopoda	47
Aspergillus oryzae (strain 3.042)	47
Bacillus thuringiensis subsp. konkukian (strain 97-27)	47
Cannabis sativa	47
Catharanthus roseus	47
Columba livia	47
Human coronavirus OC43	47
Dendroctonus ponderosae	47
Equine herpesvirus 4 (strain 1942)	47
Eulemur macaco macaco	47
Human immunodeficiency virus type 1 group M subtype K (isolate 97ZR-EQTB11)	47
Human immunodeficiency virus type 1 group N (isolate YBF106)	47
Human immunodeficiency virus type 1 group N (isolate YBF30)	47
Phoma sp. (strain ATCC 20986 / MF5453)	47
Protobothrops flavoviridis	47
Shewanella oneidensis (strain MR-1)	47
Saimiriine herpesvirus 2 (strain 11)	47
Simian immunodeficiency virus (isolate EK505)	47
Staphylococcus haemolyticus (strain JCSC1435)	47
Styela clava	47
Saccharomyces cerevisiae (strain Zymaflore VL3)	47
Agrobacterium fabrum (strain C58 / ATCC 33970)	46
Borrelia hermsii	46
Chinchilla lanigera	46
Delphinapterus leucas	46
Heterodontus francisci	46
Human immunodeficiency virus type 1 group M subtype B (isolate CDC-451)	46
Human immunodeficiency virus type 1 group M subtype C (isolate ETH2220)	46
Human immunodeficiency virus type 1 group M subtype B (isolate LW123)	46
Human immunodeficiency virus type 1 group M subtype D (isolate Z6)	46
Komagataella phaffii (strain GS115 / ATCC 20864)	46
Phytophthora infestans	46
Salmonella agona (strain SL483)	46
Salmonella newport (strain SL254)	46
Simian immunodeficiency virus (isolate MB66)	46
Sparus aurata	46
Yersinia pseudotuberculosis serotype O:1b (strain IP 31758)	46
Calliphora vomitoria	45
Conus consors	45
Murine coronavirus (strain A59)	45
Haloarcula hispanica (strain ATCC 33960 / DSM 4426 / JCM 8911 / NBRC 102182 / NCIMB 2187 / VKM B-1755)	45
Human immunodeficiency virus type 1 group O (isolate ANT70)	45
Pestalotiopsis fici (strain W106-1 / CGMCC3.15140)	45
Plasmopara viticola	45
Ralstonia solanacearum (strain GMI1000)	45
Salmonella dublin (strain CT_02021853)	45
Salmonella enteritidis PT4 (strain P125109)	45
Salmonella gallinarum (strain 287/91 / NCTC 13346)	45
Salmonella heidelberg (strain SL476)	45
Squalus acanthias	45
Arthroderma benhamiae	44
Bradyrhizobium diazoefficiens (strain JCM 10833 / BCRC 13528 / IAM 13628 / NBRC 14792 / USDA 110)	44
Clavispora lusitaniae (strain ATCC 42720)	44
Coturnix coturnix	44
Human immunodeficiency virus type 1 group M subtype B (isolate HXB3)	44
Laccaria bicolor (strain S238N-H82 / ATCC MYA-4686)	44
Ophiophagus hannah	44
Oryza brachyantha	44
Phoca vitulina	44
Salmonella paratyphi B (strain ATCC BAA-1250 / SPB7)	44
Serratia proteamaculans (strain 568)	44
Streptococcus pneumoniae (strain ATCC BAA-255 / R6)	44
Bacillus cereus (strain ATCC 10987 / NRS 248)	43
Bison bonasus	43
Bordetella bronchiseptica (strain ATCC BAA-588 / NCTC 13252 / RB50)	43
Geobacillus stearothermophilus	43
Human herpesvirus 7 (strain JI)	43
Homarus americanus	43
Human immunodeficiency virus type 1 group M subtype B (isolate SF33)	43
Hypocrea jecorina (strain ATCC 56765 / BCRC 32924 / NRRL 11460 / Rut C-30)	43
Ictalurus punctatus	43
Jaculus orientalis	43
Methanothermobacter thermautotrophicus (strain ATCC 29096 / DSM 1053 / JCM 10044 / NBRC 100330 / Delta H)	43
Ostreid herpesvirus 1 (isolate France)	43
Papio cynocephalus	43
Penicillium expansum	43
Salmonella paratyphi A (strain AKU_12601)	43
Salmonella schwarzengrund (strain CVM19633)	43
Schistosoma mansoni	43
Simian immunodeficiency virus (isolate CPZ GAB1)	43
Spalax judaei	43
Staphylococcus aureus (strain Mu3 / ATCC 700698)	43
Zika virus	43
Acanthamoeba castellanii	42
Bacillus cereus (strain ZK / E33L)	42
Balaenoptera acutorostrata	42
Bordetella pertussis (strain Tohama I / ATCC BAA-589 / NCTC 13251)	42
Brassica oleracea	42
Brucella melitensis biotype 1 (strain 16M / ATCC 23456 / NCTC 10094)	42
Brucella suis biovar 1 (strain 1330)	42
Cochliobolus miyabeanus	42
Zaire ebolavirus (strain Mayinga-76)	42
Enterobacter sp. (strain 638)	42
Human immunodeficiency virus type 1 group M subtype B (isolate JH32)	42
Human immunodeficiency virus type 2 subtype A (isolate ROD)	42
Litoria peronii	42
Oceanobacillus iheyensis (strain DSM 14371 / CIP 107618 / JCM 11309 / KCTC 3954 / HTE831)	42
Phyllomedusa bicolor	42
Salmonella paratyphi C (strain RKS4594)	42
Trametes villosa	42
Aspergillus usamii	41
Bacillus velezensis (strain DSM 23117 / BGSC 10A6 / FZB42)	41
Canine coronavirus (strain BGF10)	41
Human coronavirus NL63	41
Porcine hemagglutinating encephalomyelitis virus (strain IAF-404)	41
Drosophila hydei	41
Helicobacter pylori (strain J99 / ATCC 700824)	41
Human immunodeficiency virus type 2 subtype A (isolate ST)	41
Hypocrea atroviridis (strain ATCC 20476 / IMI 206040)	41
Ipomoea batatas	41
Oenococcus oeni (strain ATCC BAA-331 / PSU-1)	41
Streptococcus mutans serotype c (strain ATCC 700610 / UA159)	41
Yersinia pestis bv. Antiqua (strain Antiqua)	41
Yersinia pestis bv. Antiqua (strain Nepal516)	41
Rosales	41
Human adenovirus C serotype 5	40
Aspergillus kawachii	40
Botryotinia fuckeliana	40
Caenorhabditis remanei	40
Caulobacter vibrioides (strain ATCC 19089 / CB15)	40
Ceratotherium simum	40
Human immunodeficiency virus type 1 group M subtype B (isolate NY5)	40
Lucilia cuprina	40
Prunus serotina	40
Sinapis alba	40
Sorex araneus	40
Staphylococcus aureus (strain JH1)	40
Tachypleus tridentatus	40
Thermosynechococcus elongatus (strain BP-1)	40
Yersinia pestis (strain Pestoides F)	40
Ajellomyces capsulatus	39
Aspergillus rugulosus	39
Bordetella parapertussis (strain 12822 / ATCC BAA-587 / NCTC 13253)	39
Boselaphus tragocamelus	39
Buchnera aphidicola subsp. Acyrthosiphon pisum (strain APS)	39
Conus ermineus	39
Feline coronavirus (strain FIPV WSU-79/1146)	39
Human immunodeficiency virus type 1 group M subtype B (isolate SF162)	39
Physarum polycephalum	39
Pseudogymnoascus destructans (strain ATCC MYA-4855 / 20631-21)	39
Pseudomonas syringae pv. syringae (strain B728a)	39
Rana temporaria	39
Spalax ehrenbergi	39
Streptococcus agalactiae serotype Ia (strain ATCC 27591 / A909 / CDC SS700)	39
Styela plicata	39
Varicella-zoster virus (strain Dumas)	39
Yersinia pestis bv. Antiqua (strain Angola)	39
Agelena orientalis	38
Bat coronavirus 512/2005	38
Brucella abortus (strain 2308)	38
Brucella abortus biovar 1 (strain 9-941)	38
Buchnera aphidicola subsp. Schizaphis graminum (strain Sg)	38
Calliactis parasitica	38
Capsicum annuum	38
Cochliobolus victoriae	38
Cordyceps militaris (strain CM01)	38
Cucumis sativus	38
Bovine coronavirus (strain F15)	38
Bovine coronavirus (strain LSU-94LSS-051)	38
Bovine coronavirus (strain LY-138)	38
Bovine coronavirus (strain Mebus)	38
Bovine coronavirus (strain OK-0514)	38
Bovine coronavirus (strain Quebec)	38
Murine coronavirus (strain JHM)	38
Porcine transmissible gastroenteritis coronavirus (strain FS772/70)	38
Deinococcus radiodurans (strain ATCC 13939 / DSM 20539 / JCM 16871 / LMG 4051 / NBRC 15346 / NCIMB 9279 / R1 / VKM B-1422)	38
Dromaius novaehollandiae	38
Equine herpesvirus 1 (strain Kentucky D)	38
Erythrocebus patas	38
Grosmannia clavigera (strain kw1407 / UAMH 11150)	38
Human respiratory syncytial virus B (strain B1)	38
Human immunodeficiency virus type 2 subtype A (isolate Ghana-1)	38
Human immunodeficiency virus type 2 subtype A (isolate NIH-Z)	38
Lactococcus lactis subsp. lactis	38
Lama guanicoe	38
Otolemur crassicaudatus	38
Paramecium tetraurelia	38
Penicillium chrysogenum	38
Psammechinus miliaris	38
Simian immunodeficiency virus (isolate TAN1)	38
Streptomyces avermitilis (strain ATCC 31267 / DSM 46492 / JCM 5070 / NBRC 14893 / NCIMB 12804 / NRRL 8165 / MA-4680)	38
Xanthomonas campestris pv. campestris (strain 8004)	38
Arthrobotrys oligospora (strain ATCC 24927 / CBS 115.81 / DSM 1491)	37
Blastomyces gilchristii (strain SLH14081)	37
Carcinus maenas	37
Cronobacter sakazakii (strain ATCC BAA-894)	37
Bovine coronavirus (strain 98TXSF-110-ENT)	37
Bovine coronavirus (strain 98TXSF-110-LUN)	37
Canine coronavirus (strain Insavc-1)	37
Canine coronavirus (strain K378)	37
Porcine hemagglutinating encephalomyelitis virus (strain 67N)	37
Porcine transmissible gastroenteritis coronavirus (strain Purdue)	37
Rat coronavirus (strain 681)	37
Zaire ebolavirus (strain Kikwit-95)	37
Eulemur fulvus fulvus	37
Hoplocephalus stephensii	37
Human immunodeficiency virus type 1 group M subtype B (isolate WMJ22)	37
Human immunodeficiency virus type 2 subtype A (isolate CAM2)	37
Human immunodeficiency virus type 2 subtype A (isolate D194)	37
Human immunodeficiency virus type 2 subtype B (isolate D205)	37
Ixodes scapularis	37
Petunia hybrida	37
Petromyzon marinus	37
Phytophthora infestans (strain T30-4)	37
Pichia sorbitophila (strain ATCC MYA-4447 / BCRC 22081 / CBS 7064 / NBRC 10061 / NRRL Y-12695)	37
Rangifer tarandus	37
Rickettsia prowazekii (strain Madrid E)	37
Salmonella typhimurium (strain 14028s / SGSC 2262)	37
Schizosaccharomyces japonicus (strain yFS275 / FY16936)	37
Sodalis glossinidius (strain morsitans)	37
Staphylococcus aureus (strain JH9)	37
Vibrio cholerae serotype O1 (strain ATCC 39541 / Classical Ogawa 395 / O395)	37
Varicella-zoster virus (strain Oka vaccine)	37
Xylella fastidiosa (strain 9a5c)	37
Aliivibrio fischeri (strain ATCC 700601 / ES114)	36
Bombina variegata	36
Buchnera aphidicola subsp. Baizongia pistaciae (strain Bp)	36
Crocuta crocuta	36
Equine herpesvirus 2 (strain 86/87)	36
Fundulus heteroclitus	36
Gloydius brevicaudus	36
Human immunodeficiency virus type 1 group M subtype D (isolate Z84)	36
Human immunodeficiency virus type 2 subtype A (isolate BEN)	36
Human immunodeficiency virus type 2 subtype B (isolate UC1)	36
Leishmania major	36
Listeria monocytogenes serotype 4b (strain F2365)	36
Macropus giganteus	36
Naja atra	36
Pectobacterium carotovorum subsp. carotovorum (strain PC1)	36
Pseudophryne guentheri	36
Salmonella arizonae (strain ATCC BAA-731 / CDC346-86 / RSK2980)	36
Staphylococcus aureus (strain USA300 / TCH1516)	36
Streptococcus agalactiae serotype III (strain NEM316)	36
Vibrio campbellii (strain ATCC BAA-1116 / BB120)	36
Xylella fastidiosa (strain Temecula1 / ATCC 700964)	36
Bacillus clausii (strain KSM-K16)	35
Porcine respiratory coronavirus (strain 86/137004 / isolate British)	35
Delia radicum	35
Dicentrarchus labrax	35
Exophiala dermatitidis (strain ATCC 34100 / CBS 525.76 / NIH/UT8656)	35
Haemonchus contortus	35
Haloferax volcanii (strain ATCC 29605 / DSM 3757 / JCM 8879 / NBRC 14742 / NCIMB 2012 / VKM B-1768 / DS2)	35
Hepatitis C virus genotype 1b (isolate Japanese)	35
Human immunodeficiency virus type 2 subtype A (isolate KR)	35
Human immunodeficiency virus type 2 subtype A (isolate SBLISY)	35
Avian infectious bronchitis virus (strain M41)	35
Lithobates pipiens	35
Otospermophilus beecheyi	35
Staphylococcus aureus	35
Tachyglossus aculeatus aculeatus	35
Tuber melanosporum (strain Mel28)	35
Yersinia pseudotuberculosis serotype IB (strain PB1/+)	35
Deinococcus-Thermus	35
Beta vulgaris	34
Bombina orientalis	34
Bothrops insularis	34
Chaetomium thermophilum (strain DSM 1495 / CBS 144.50 / IMI 039719)	34
Chromobacterium violaceum (strain ATCC 12472 / DSM 30191 / JCM 1249 / NBRC 12614 / NCIMB 9131 / NCTC 9757)	34
Cupriavidus necator (strain ATCC 17699 / DSM 428 / KCTC 22496 / NCIMB 10442 / H16 / Stanier 337)	34
Porcine transmissible gastroenteritis coronavirus (strain Miller)	34
Porcine respiratory coronavirus (strain RM4)	34
Diplobatis ommata	34
Drosophila mauritiana	34
Reston ebolavirus (strain Reston-89)	34
Emiliania huxleyi	34
Heliothis virescens	34
Human immunodeficiency virus type 1 group M subtype B (isolate BH8)	34
Human immunodeficiency virus type 1 group M subtype B (isolate BRVA)	34
Human immunodeficiency virus type 1 group M subtype A (isolate Z321)	34
Avian infectious bronchitis virus (strain Beaudette)	34
Avian infectious bronchitis virus (strain KB8523)	34
Lactococcus lactis subsp. lactis (strain KF147)	34
Penaeus monodon	34
Photobacterium profundum (strain SS9)	34
Plasmodium falciparum (isolate Palo Alto / Uganda)	34
Pseudomonas savastanoi pv. phaseolicola (strain 1448A / Race 6)	34
Pseudomonas putida (strain ATCC 700007 / DSM 6899 / BCRC 17059 / F1)	34
Schistocerca americana	34
Serratia marcescens	34
Burkholderia lata (strain ATCC 17760 / DSM 23089 / LMG 22485 / NCIMB 9086 / R18194 / 383)	33
Burkholderia pseudomallei (strain K96243)	33
Chlorella variabilis	33
Conus bullatus	33
Conus pennaceus	33
Conus stercusmuscarum	33
Enterococcus faecalis (strain ATCC 700802 / V583)	33
Galdieria sulphuraria	33
Haemophilus ducreyi (strain 35000HP / ATCC 700724)	33
Avian infectious bronchitis virus (strain 6/82)	33
Limulus polyphemus	33
Mycobacterium tuberculosis (strain ATCC 25177 / H37Ra)	33
Myceliophthora thermophila (strain ATCC 42464 / BCRC 31852 / DSM 1799)	33
Pelophylax lessonae	33
Pelophylax ridibundus	33
Pseudomonas fluorescens (strain ATCC BAA-477 / NRRL B-23932 / Pf-5)	33
Psittacid herpesvirus 1 (isolate Amazon parrot/-/97-0001/1997)	33
Pteropus poliocephalus	33
Severe acute respiratory syndrome coronavirus	33
Sepia officinalis	33
Sinorhizobium fredii (strain NBRC 101917 / NGR234)	33
Simian immunodeficiency virus (isolate Mm142-83)	33
Streptococcus pyogenes serotype M6 (strain ATCC BAA-946 / MGAS10394)	33
Saccharomyces cerevisiae (strain Kyokai no. 7 / NBRC 101557)	33
Yersinia pseudotuberculosis serotype O:3 (strain YPIII)	33
Artiodactyla	33
Antirrhinum majus	32
Aspergillus phoenicis	32
Aspergillus tubingensis	32
Caenorhabditis brenneri	32
Human coronavirus 229E	32
Porcine transmissible gastroenteritis coronavirus (strain NEB72-rt)	32
Dictyostelium purpureum	32
Guillardia theta	32
Human respiratory syncytial virus B (strain 18537)	32
Human respiratory syncytial virus A (strain rsb5857)	32
Human immunodeficiency virus type 2 subtype B (isolate EHO)	32
Influenza A virus (strain A/Udorn/307/1972 H3N2)	32
Lachesana tarabaevi	32
Litoria rothii	32
Micromonas commoda (strain RCC299 / NOUM17 / CCMP2709)	32
Mus caroli	32
Porcine epidemic diarrhea virus (strain CV777)	32
Phanerochaete chrysosporium	32
Plasmodium falciparum (isolate FC27 / Papua New Guinea)	32
Psychromonas ingrahamii (strain 37)	32
Purpureocillium lilacinum	32
Ruminococcus flavefaciens	32
Saccharomycopsis fibuligera	32
Simian immunodeficiency virus (isolate PBj14/BCL-3)	32
Staphylococcus epidermidis	32
Strigamia maritima	32
Wickerhamomyces ciferrii (strain F-60-10 / ATCC 14091 / CBS 111 / JCM 3599 / NBRC 0793 / NRRL Y-1031)	32
Xanthomonas campestris pv. vesicatoria (strain 85-10)	32
Xanthomonas campestris pv. campestris (strain B100)	32
Yersinia enterocolitica	32
Helotiales	32
Ajellomyces dermatitidis (strain ATCC 18188 / CBS 674.68)	31
Archaeoglobus fulgidus (strain ATCC 49558 / VC-16 / DSM 4304 / JCM 9628 / NBRC 100126)	31
Bat coronavirus HKU9	31
Blaberus craniifer	31
Botryotinia fuckeliana (strain T4)	31
Burkholderia mallei (strain ATCC 23344)	31
Cephalopachus bancanus	31
Conus achatinus	31
Conus delessertii	31
Conus spurius	31
Reston ebolavirus (strain Philippines-96)	31
Elephas maximus	31
Hahella chejuensis (strain KCTC 2396)	31
Hepatitis C virus genotype 1a (isolate 1)	31
Hepatitis C virus genotype 1a (isolate H77)	31
Hepatitis C virus genotype 1b (strain HC-J4)	31
Human respiratory syncytial virus A (strain rsb1734)	31
Human respiratory syncytial virus A (strain rsb6190)	31
Human respiratory syncytial virus A (strain rsb6256)	31
Human respiratory syncytial virus A (strain rsb6614)	31
Human immunodeficiency virus type 1 group M subtype B (isolate KB-1/ETR)	31
Influenza A virus (strain A/Japan/305/1957 H2N2)	31
Leiurus hebraeus	31
Neurospora tetrasperma (strain FGSC 2508 / ATCC MYA-4615 / P0657)	31
Neurospora tetrasperma (strain FGSC 2509 / P0656)	31
Physeter macrocephalus	31
Plasmodium knowlesi	31
Prunus dulcis	31
Pseudomonas aeruginosa (strain LESB58)	31
Rickettsia bellii (strain RML369-C)	31
Rickettsia felis (strain ATCC VR-1525 / URRWXCal2)	31
Rickettsia typhi (strain ATCC VR-144 / Wilmington)	31
Simian immunodeficiency virus (isolate F236/smH4)	31
Streptococcus agalactiae	31
Tapirus terrestris	31
Trichechus inunguis	31
Verticillium dahliae (strain VdLs.17 / ATCC MYA-4575 / FGSC 10137)	31
Wickerhamomyces anomalus	31
Acromyrmex echinatior	30
Aeromonas hydrophila subsp. hydrophila (strain ATCC 7966 / DSM 30187 / BCRC 13018 / CCUG 14551 / JCM 1027 / KCTC 2358 / NCIMB 9240 / NCTC 8049)	30
Agaricus bisporus	30
Ailurus fulgens	30
Ajellomyces capsulatus (strain G186AR / H82 / ATCC MYA-2454 / RMSCC 2432)	30
Ajellomyces dermatitidis	30
Alligator mississippiensis	30
Bacillus cytotoxicus (strain DSM 22905 / CIP 110041 / 391-98 / NVH 391-98)	30
Bacillus mycoides (strain KBAB4)	30
Bacteroides thetaiotaomicron (strain ATCC 29148 / DSM 2079 / NCTC 10582 / E50 / VPI-5482)	30
Blarina brevicauda	30
Branchiostoma lanceolatum	30
Carollia perspicillata	30
Cebus albifrons	30
Chlamydia trachomatis (strain D/UW-3/Cx)	30
Classical swine fever virus (strain Alfort)	30
Erwinia tasmaniensis (strain DSM 17950 / CFBP 7177 / CIP 109463 / NCPPB 4357 / Et1/99)	30
Hepatitis C virus genotype 1b (isolate BK)	30
Hepatitis C virus genotype 1c (isolate HC-G9)	30
Hepatitis C virus genotype 2a (isolate HC-J6)	30
Hepatitis C virus genotype 2b (isolate HC-J8)	30
Hepatitis C virus genotype 2a (isolate JFH-1)	30
Hepatitis C virus genotype 2b (isolate JPUT971017)	30
Hepatitis C virus genotype 1b (isolate HC-JT)	30
Hepatitis C virus genotype 1b (isolate HCR6)	30
Hepatitis C virus genotype 1b (isolate Taiwan)	30
Avian infectious bronchitis virus (strain D274)	30
Lactobacillus plantarum (strain ATCC BAA-793 / NCIMB 8826 / WCFS1)	30
Listeria welshimeri serovar 6b (strain ATCC 35897 / DSM 20650 / CIP 8149 / NCTC 11857 / SLCC 5334 / V8)	30
Methanosarcina acetivorans (strain ATCC 35395 / DSM 2834 / JCM 12185 / C2A)	30
Mycolicibacterium paratuberculosis (strain ATCC BAA-968 / K-10)	30
Neisseria meningitidis serogroup C / serotype 2a (strain ATCC 700532 / DSM 15464 / FAM18)	30
Nitrosomonas europaea (strain ATCC 19718 / CIP 103999 / KCTC 2705 / NBRC 14298)	30
Notophthalmus viridescens	30
Nycticebus coucang	30
Odocoileus virginianus virginianus	30
Plasmodium falciparum (isolate K1 / Thailand)	30
Pyrus pyrifolia	30
Rhinella marina	30
Rickettsia conorii (strain ATCC VR-613 / Malish 7)	30
Shewanella frigidimarina (strain NCIMB 400)	30
Sindbis virus	30
Synechococcus elongatus (strain PCC 7942 / FACHB-805)	30
Thiobacillus denitrificans (strain ATCC 25259)	30
Trachypithecus cristatus	30
Xanthomonas oryzae pv. oryzae (strain MAFF 311018)	30
Anopheles darlingi	29
Aspergillus japonicus	29
Bat coronavirus HKU5	29
Bovine respiratory syncytial virus (strain A51908)	29
Camelus ferus	29
Cebus capucinus	29
Chlamydia pneumoniae	29
Dechloromonas aromatica (strain RCB)	29
Demansia vestigiata	29
Sudan ebolavirus (strain Human/Uganda/Gulu/2000)	29
Edwardsiella ictaluri (strain 93-146)	29
Geobacillus thermodenitrificans (strain NG80-2)	29
Giraffa camelopardalis	29
Gloeophyllum trabeum (strain ATCC 11539 / FP-39264 / Madison 617)	29
Haemophilus influenzae (strain 86-028NP)	29
Hepatitis C virus genotype 6a (isolate 6a33)	29
Hepatitis C virus genotype 1b (isolate Con1)	29
Hepatitis C virus genotype 6a (isolate EUHK2)	29
Hepatitis C virus genotype 1b (isolate HC-J1)	29
Hepatitis C virus genotype 3k (isolate JK049)	29
Hepatitis C virus genotype 3b (isolate Tr-Kj)	29
Hepatitis C virus genotype 2k (isolate VAT96)	29
Hepatitis C virus genotype 6k (isolate VN405)	29
Hepatitis C virus genotype 6h (isolate VN004)	29
Helicoverpa armigera	29
Human respiratory syncytial virus A (strain rsb642)	29
Human immunodeficiency virus type 2 subtype A (isolate ST/24.1C#2)	29
Mannheimia succiniciproducens (strain MBEL55E)	29
Methanosarcina barkeri (strain Fusaro / DSM 804)	29
Panthera onca	29
Podospora anserina	29
Pseudomonas aeruginosa (strain PA7)	29
Pseudomonas stutzeri (strain A1501)	29
Pyrenophora teres f. teres (strain 0-1)	29
Simian immunodeficiency virus agm.grivet (isolate AGM gr-1)	29
Simian immunodeficiency virus (isolate K6W)	29
Simian immunodeficiency virus agm.vervet (isolate AGM3)	29
Sordaria araneosa	29
Trametes versicolor	29
Maedi visna virus (strain 1514)	29
Maedi visna virus (strain 1514 / clone LV1-1KS1)	29
Maedi visna virus (strain KV1772)	29
Zygosaccharomyces bailii (strain CLIB 213 / ATCC 58445 / CBS 680 / BCRC 21525 / NBRC 1098 / NCYC 1416 / NRRL Y-2227)	29
Anguilla anguilla	28
Bacterium symbiont subsp. Theonella swinhoei (strain pTSMAC1)	28
Batrachochytrium dendrobatidis (strain JAM81 / FGSC 10211)	28
Bat coronavirus 279/2005	28
Bat coronavirus HKU3	28
Bat coronavirus HKU4	28
Bat coronavirus Rp3/2004	28
Brevibacillus parabrevis	28
Burkholderia pseudomallei (strain 1710b)	28
Caenorhabditis japonica	28
Candida parapsilosis (strain CDC 317 / ATCC MYA-4646)	28
Classical swine fever virus (strain Brescia)	28
Cupriavidus pinatubonensis (strain JMP 134 / LMG 1197)	28
Doryteuthis opalescens	28
Fomitopsis pinicola (strain FP-58527)	28
Formosa agariphila (strain DSM 15362 / KCTC 12365 / LMG 23005 / KMM 3901)	28
Fusarium vanettenii (strain ATCC MYA-4622 / CBS 123669 / FGSC 9596 / NRRL 45880 / 77-13-4)	28
Geobacter sulfurreducens (strain ATCC 51573 / DSM 12127 / PCA)	28
Harpegnathos saltator	28
Hepatitis C virus genotype 2c (isolate BEBE1)	28
Hepatitis C virus genotype 1c (isolate India)	28
Hepatitis C virus genotype 6g (isolate JK046)	28
Hepatitis C virus genotype 3a (isolate k3a)	28
Hepatitis C virus genotype 3a (isolate NZL1)	28
Hepatitis C virus genotype 5a (isolate SA13)	28
Human immunodeficiency virus type 1 group M subtype B (isolate MFA)	28
Human immunodeficiency virus type 1 group M subtype B (isolate WMJ1)	28
Lagothrix lagotricha	28
Leontocebus fuscicollis	28
Loris tardigradus	28
Metarhizium anisopliae	28
Mycobacterium ulcerans (strain Agy99)	28
Neisseria gonorrhoeae (strain ATCC 700825 / FA 1090)	28
Neisseria gonorrhoeae	28
Ovine maedi visna related virus (strain South Africa)	28
Proteus mirabilis (strain HI4320)	28
Pyrococcus horikoshii (strain ATCC 700860 / DSM 12428 / JCM 9974 / NBRC 100139 / OT-3)	28
Ranoidea caerulea	28
Shewanella sp. (strain MR-4)	28
Shewanella sp. (strain MR-7)	28
Simian immunodeficiency virus agm.vervet (isolate AGM TYO-1)	28
Streptococcus pyogenes serotype M1	28
Sulfurisphaera tokodaii (strain DSM 16993 / JCM 10545 / NBRC 100140 / 7)	28
Tamias sibiricus	28
Trichormus variabilis (strain ATCC 29413 / PCC 7937)	28
Maedi visna virus (strain 1514 / clone LV1-1KS2)	28
Bacillus thuringiensis (strain Al Hakam)	27
Bacillus cereus (strain G9842)	27
Bacillus cereus (strain B4264)	27
Bacillus cereus (strain AH187)	27
Bat coronavirus 133/2005	27
Bovine viral diarrhea virus (strain SD-1)	27
Candida orthopsilosis (strain 90-125)	27
Candida tenuis (strain ATCC 10573 / BCRC 21748 / CBS 615 / JCM 9827 / NBRC 10315 / NRRL Y-1498 / VKM Y-70)	27
Chlamydia muridarum (strain MoPn / Nigg)	27
Chlorocebus pygerythrus	27
Crotalus atrox	27
Gloydius blomhoffii	27
Guinea pig cytomegalovirus (strain 22122)	27
Hepatitis C virus genotype 4a (isolate ED43)	27
Hepatitis C virus genotype 5a (isolate EUH1480)	27
Hepatitis C virus genotype 6b (isolate Th580)	27
Hepatitis C virus genotype 6d (isolate VN235)	27
Influenza A virus (strain A/USA:Albany/12/1951 H1N1)	27
Lactococcus lactis subsp. cremoris (strain MG1363)	27
Lissachatina fulica	27
Listeria monocytogenes serotype 4b (strain CLIP80459)	27
Nitrosococcus oceani (strain ATCC 19707 / BCRC 17464 / NCIMB 11848 / C-107)	27
Panthera leo	27
Phaeodactylum tricornutum (strain CCAP 1055/1)	27
Plasmodium falciparum (isolate Camp / Malaysia)	27
Porphyromonas gingivalis (strain ATCC 33277 / DSM 20709 / CIP 103683 / JCM 12257 / NCTC 11834 / 2561)	27
Pseudomonas entomophila (strain L48)	27
Saguinus mystax	27
Schizophyllum commune	27
Sendai virus (strain Fushimi)	27
Sendai virus (strain Harris)	27
Sendai virus (strain Z)	27
Semliki forest virus	27
Shewanella amazonensis (strain ATCC BAA-1098 / SB2B)	27
Shewanella sediminis (strain HAW-EB3)	27
Simian immunodeficiency virus (isolate K78)	27
Spathaspora passalidarum (strain NRRL Y-27907 / 11-Y1)	27
Streptococcus agalactiae serotype V (strain ATCC BAA-611 / 2603 V/R)	27
Talaromyces funiculosus	27
Torulaspora delbrueckii (strain ATCC 10662 / CBS 1146 / NBRC 0425 / NCYC 2629 / NRRL Y-866)	27
Wolinella succinogenes (strain ATCC 29543 / DSM 1740 / LMG 7466 / NCTC 11488 / FDC 602W)	27
Polyporales	27
Ascomycota	27
Aeromonas salmonicida (strain A449)	26
Alkalilimnicola ehrlichii (strain ATCC BAA-1101 / DSM 17681 / MLHE-1)	26
Alternaria alternata	26
Arthroderma otae	26
Aspergillus ficuum	26
Aspergillus versicolor	26
Bacillus pumilus (strain SAFR-032)	26
Bothrops jararacussu	26
Breda virus 1	26
Chalinolobus morio	26
Chromohalobacter salexigens (strain ATCC BAA-138 / DSM 3043 / CIP 106854 / NCIMB 13768 / 1H11)	26
Colwellia psychrerythraea (strain 34H / ATCC BAA-681)	26
Conus quercinus	26
Conus victoriae	26
Conus ventricosus	26
Equine herpesvirus 1 (strain AB1)	26
Giardia intestinalis	26
Halorhodospira halophila (strain DSM 244 / SL1)	26
Human herpesvirus 1 (strain F)	26
Human immunodeficiency virus type 1 group M subtype U (isolate Z3)	26
Influenza A virus (strain A/Russia:St.Petersburg/8/2006 H1N1)	26
Influenza A virus (strain A/India/6263/1980 H1N1)	26
Influenza A virus (strain A/Chile/1/1983 H1N1)	26
Influenza A virus (strain A/USA:Memphis/10/1996 H1N1)	26
Kazachstania africana (strain ATCC 22294 / BCRC 22015 / CBS 2517 / CECT 1963 / NBRC 1671 / NRRL Y-8276)	26
Legionella pneumophila (strain Paris)	26
Legionella pneumophila subsp. pneumophila (strain Philadelphia 1 / ATCC 33152 / DSM 7513)	26
Middle East respiratory syndrome-related coronavirus (isolate United Kingdom/H123990006/2012)	26
Methylobacillus flagellatus (strain KT / ATCC 51484 / DSM 6875)	26
Nasonia vitripennis	26
Oncorhynchus keta	26
Onchocerca volvulus	26
Oxyuranus microlepidotus	26
Paguma larvata	26
Panthera pardus saxicolor	26
Panthera tigris sumatrae	26
Peromyscus californicus	26
Porphyromonas gingivalis	26
Prochlorococcus marinus (strain MIT 9313)	26
Psammomys obesus	26
Pseudomonas putida (strain GB-1)	26
Rhinoceros unicornis	26
Rousettus aegyptiacus	26
Scyliorhinus canicula	26
Shewanella baltica (strain OS185)	26
Shewanella baltica (strain OS195)	26
Simian immunodeficiency virus agm.vervet (isolate AGM155)	26
Stenotrophomonas maltophilia (strain K279a)	26
Streptococcus pyogenes serotype M3 (strain ATCC BAA-595 / MGAS315)	26
Streptococcus pyogenes serotype M18 (strain MGAS8232)	26
Streptococcus pyogenes serotype M3 (strain SSI-1)	26
Torulaspora delbrueckii	26
Tragelaphus strepsiceros	26
Vibrio atlanticus (strain LGP32)	26
Vibrio cholerae serotype O1 (strain M66-2)	26
Saccharomyces cerevisiae (strain CEN.PK113-7D)	26
Aspergillus aculeatus (strain ATCC 16872 / CBS 172.66 / WB 5094)	25
Bacillus anthracis (strain A0248)	25
Bacillus anthracis (strain CDC 684 / NRRL 3495)	25
Bacillus cereus (strain AH820)	25
Bacillus cereus (strain 03BB102)	25
Bacillus cereus (strain Q1)	25
Blatta orientalis	25
Burkholderia cenocepacia (strain AU 1054)	25
Burkholderia thailandensis (strain ATCC 700388 / DSM 13276 / CIP 106301 / E264)	25
Bovine viral diarrhea virus (isolate NADL)	25
Byssochlamys spectabilis	25
Campylobacter jejuni subsp. jejuni serotype O:6 (strain 81116 / NCTC 11828)	25
Chlorocebus sabaeus	25
Conus caracteristicus	25
Corynebacterium efficiens (strain DSM 44549 / YS-314 / AJ 12310 / JCM 11189 / NBRC 100395)	25
Cryptococcus gattii serotype B (strain WM276 / ATCC MYA-4071)	25
Ctenodactylus gundi	25
Bovine coronavirus (strain L9)	25
Zaire ebolavirus (strain Eckron-76)	25
Zaire ebolavirus (strain Gabon-94)	25
Epstein-Barr virus (strain P3HR-1)	25
Gallid herpesvirus 2 (strain RB-1b)	25
Geobacter metallireducens (strain ATCC 53774 / DSM 7210 / GS-15)	25
Gluconobacter oxydans (strain 621H)	25
Haloarcula marismortui (strain ATCC 43049 / DSM 3752 / JCM 8966 / VKM B-1809)	25
Helobdella robusta	25
Human T-cell leukemia virus 1 (strain Japan ATK-1 subtype A)	25
Influenza A virus (strain A/New Zealand:South Canterbury/35/2000 H1N1)	25
Influenza A virus (strain A/USA:Huston/AA/1945 H1N1)	25
Influenza A virus (strain A/Equine/Prague/1/1956 H7N7)	25
Influenza A virus (strain A/Brazil/11/1978 H1N1)	25
Influenza A virus (strain A/USSR/90/1977 H1N1)	25
Legionella pneumophila (strain Lens)	25
Lemur catta	25
Lutra lutra	25
Lake Victoria marburgvirus (strain Musoke-80)	25
Meles meles	25
Mico argentatus	25
Mucor circinelloides f. lusitanicus	25
Naumovozyma dairenensis (strain ATCC 10597 / BCRC 20456 / CBS 421 / NBRC 0211 / NRRL Y-12639)	25
Oxyuranus scutellatus	25
Pachyphasma brandbergense	25
Penicillium roqueforti (strain FM164)	25
Penicillium simplicissimum	25
Phytophthora ramorum	25
Komagataella pastoris	25
Pseudoalteromonas atlantica (strain T6c / ATCC BAA-1087)	25
Pseudomonas putida (strain W619)	25
Rhodobacter capsulatus	25
Saccharomyces arboricola (strain H-6 / AS 2.3317 / CBS 10644)	25
Shewanella sp. (strain ANA-3)	25
Shewanella woodyi (strain ATCC 51908 / MS32)	25
Sporisorium reilianum (strain SRZ2)	25
Striatophasma naukluftense	25
Talpa europaea	25
Tetrapisispora blattae (strain ATCC 34711 / CBS 6284 / DSM 70876 / NBRC 10599 / NRRL Y-10934 / UCD 77-7)	25
Tetrapisispora phaffii (strain ATCC 24235 / CBS 4417 / NBRC 1672 / NRRL Y-8282 / UCD 70-5)	25
Tetrahymena thermophila	25
Torpedo marmorata	25
Trichophyton verrucosum	25
Tyrannophasma gladiator	25
Verticillium alfalfae (strain VaMs.102 / ATCC MYA-4576 / FGSC 10136)	25
Vibrio alginolyticus	25
Xanthomonas oryzae pv. oryzae (strain KACC10331 / KXO85)	25
Lamiales	25
Acinetobacter baylyi (strain ATCC 33305 / BD413 / ADP1)	24
Alcanivorax borkumensis (strain ATCC 700651 / DSM 11573 / NCIMB 13689 / SK2)	24
Aliivibrio fischeri (strain MJ11)	24
Aureococcus anophagefferens	24
Bacillus subtilis	24
Blattella germanica	24
Brucella canis (strain ATCC 23365 / NCTC 10854)	24
Brucella suis (strain ATCC 23445 / NCTC 10510)	24
Bovine viral diarrhea virus (strain CP7)	24
Campylobacter jejuni subsp. jejuni serotype O:23/36 (strain 81-176)	24
Candida tsukubaensis	24
Chlorobaculum tepidum (strain ATCC 49652 / DSM 12025 / NBRC 103806 / TLS)	24
Clostridium perfringens (strain 13 / Type A)	24
Colobus polykomos	24
Conus arenatus	24
Murine coronavirus (strain S)	24
Dasyurus viverrinus	24
Equine herpesvirus 1 (strain V592)	24
Feline immunodeficiency virus (isolate TM2)	24
Halocynthia roretzi	24
Helianthus annuus	24
Hemilobophasma montaguense	24
Hylobates moloch	24
Influenza A virus (strain A/USA:Texas/UR06-0195/2007 H1N1)	24
Influenza A virus (strain A/Hickox/1940 H1N1)	24
Influenza A virus (strain A/USA:Iowa/1943 H1N1)	24
Influenza A virus (strain A/Malaysia:Malaya/302/1954 H1N1)	24
Influenza A virus (strain A/Swine/Colorado/1/1977 H3N2)	24
Influenza A virus (strain A/China:Nanchang/11/1996 H1N1)	24
Karoophasma biedouwense	24
Leptonychotes weddellii	24
Lake Victoria marburgvirus (strain Angola/2005)	24
Lake Victoria marburgvirus (strain Ozolin-75)	24
Lake Victoria marburgvirus (strain Popp-67)	24
Macaca speciosa	24
Magnetospirillum magneticum (strain AMB-1 / ATCC 700264)	24
Mantophasma kudubergense	24
Marmota marmota marmota	24
Methylococcus capsulatus (strain ATCC 33009 / NCIMB 11132 / Bath)	24
Mouse mammary tumor virus (strain GR)	24
Namaquaphasma ookiepense	24
Nasua nasua	24
Autographa californica nuclear polyhedrosis virus	24
Odobenus rosmarus divergens	24
Piliocolobus badius	24
Porphyra purpurea	24
Praedatophasma maraisi	24
Procyon lotor	24
Pseudoalteromonas translucida (strain TAC 125)	24
Rhizobium leguminosarum bv. viciae (strain 3841)	24
Rous sarcoma virus (strain Prague C)	24
Sciurus carolinensis	24
Shewanella baltica (strain OS223)	24
Simian immunodeficiency virus (isolate GB1)	24
Simian immunodeficiency virus (isolate Mm251)	24
Struthio camelus	24
Stenotrophomonas maltophilia (strain R551-3)	24
Synechococcus sp. (strain WH8102)	24
Taphozous georgianus	24
Tetranychus urticae	24
Tityus serrulatus	24
Variola virus	24
Vicugna pacos	24
Wallemia ichthyophaga (strain EXF-994 / CBS 113033)	24
Actinobacillus pleuropneumoniae serotype 7 (strain AP76)	23
Antrozous pallidus	23
Asparagus officinalis	23
Austrophasma gansbaaiense	23
Austrophasma rawsonvillense	23
Azotobacter vinelandii	23
Bacteroides vulgatus (strain ATCC 8482 / DSM 1447 / JCM 5826 / NBRC 14291 / NCTC 11154)	23
Bison bison	23
Brucella ovis (strain ATCC 25840 / 63/290 / NCTC 10512)	23
Caprine arthritis encephalitis virus (strain 63)	23
Canis latrans	23
Chaetophractus villosus	23
Chrysocyon brachyurus	23
Clupea pallasii	23
Conus imperialis	23
Conus litteratus	23
Conus virgo	23
Crotalus durissus terrificus	23
Cupriavidus metallidurans (strain ATCC 43123 / DSM 2839 / NBRC 102507 / CH34)	23
Cynopterus sphinx	23
Daboia siamensis	23
Dugesia japonica	23
Equine herpesvirus 1 (strain HVS25A)	23
Equus zebra	23
Feline immunodeficiency virus (strain UT-113)	23
Fusarium sporotrichioides	23
Haemophilus influenzae (strain PittEE)	23
Helarctos malayanus	23
Human herpesvirus 1 (strain KOS)	23
Human herpesvirus 2 (strain 333)	23
Influenza A virus (strain A/Singapore/1/1957 H2N2)	23
Influenza A virus (strain A/Aichi/2/1968 H3N2)	23
Influenza A virus (strain A/Turkey/Ontario/6118/1968 H8N4)	23
Influenza A virus (strain A/Hong Kong/1/1968 H3N2)	23
Influenza A virus (strain A/Korea/426/1968 H2N2)	23
Influenza A virus (strain A/Northern Territory/60/1968 H3N2)	23
Influenza A virus (strain A/Port Chalmers/1/1973 H3N2)	23
Influenza A virus (strain A/Beijing/39/1975 H3N2)	23
Influenza A virus (strain A/Memphis/110/1976 H3N2)	23
Influenza A virus (strain A/Kiev/59/1979 H1N1)	23
Influenza A virus (strain A/Gull/Minnesota/945/1980 H13N6)	23
Karoophasma botterkloofense	23
Leishmania donovani	23
Leptinotarsa decemlineata	23
Lobatophasma redelinghuysense	23
Macroderma gigas	23
Macaca sylvanus	23
Martes foina	23
Marinobacter hydrocarbonoclasticus (strain ATCC 700491 / DSM 11845 / VT8)	23
Marchantia polymorpha	23
Micromonas pusilla (strain CCMP1545)	23
Microtus pennsylvanicus	23
Friend murine leukemia virus	23
Mustela lutreola	23
Mustela putorius	23
Mycobacterium avium (strain 104)	23
Mycobacterium sp. (strain MCS)	23
Mycolicibacterium vanbaalenii (strain DSM 7251 / JCM 13017 / BCRC 16820 / KCTC 9966 / NRRL B-24157 / PYR-1)	23
Myxococcus xanthus (strain DK1622)	23
Neisseria meningitidis serogroup C (strain 053442)	23
Oncorhynchus nerka	23
Peromyscus crinitus	23
Prochlorococcus marinus (strain SARG / CCMP1375 / SS120)	23
Pseudomonas mendocina (strain ymp)	23
Pteronura brasiliensis	23
Rhizobium etli (strain CFN 42 / ATCC 51251)	23
Rhodospirillum rubrum (strain ATCC 11170 / ATH 1.1.1 / DSM 467 / LMG 4362 / NCIMB 8255 / S1)	23
Saguinus labiatus	23
Schwanniomyces occidentalis	23
Shewanella denitrificans (strain OS217 / ATCC BAA-1090 / DSM 15013)	23
Shewanella putrefaciens (strain CN-32 / ATCC BAA-453)	23
Shewanella sp. (strain W3-18-1)	23
Staphylococcus carnosus (strain TM300)	23
Suid herpesvirus 1 (strain Rice)	23
Tamiasciurus hudsonicus	23
Tityus discrepans	23
Trichoplax adhaerens	23
Ursus thibetanus	23
Ustilago hordei (strain Uh4875-4)	23
Actinobacillus pleuropneumoniae serotype 5b (strain L20)	22
Acyrthosiphon pisum	22
Alces alces alces	22
Alouatta seniculus	22
Alopias vulpinus	22
Argyrosomus regius	22
Ateles paniscus	22
Bacteroides fragilis (strain YCH46)	22
Bradypus tridactylus	22
Burkholderia pseudomallei (strain 1106a)	22
Caprine arthritis encephalitis virus (strain Cork)	22
Candida glabrata	22
Carboxydothermus hydrogenoformans (strain ATCC BAA-161 / DSM 6008 / Z-2901)	22
Carica papaya	22
Chironomus thummi thummi	22
Coxiella burnetii (strain RSA 493 / Nine Mile phase I)	22
Danaus plexippus	22
Dothistroma septosporum (strain NZE10 / CBS 128990)	22
Reston ebolavirus (strain Siena/Philippine-92)	22
Equine infectious anemia virus (isolate P3.2-2)	22
Equine infectious anemia virus (isolate P3.2-5)	22
Feline immunodeficiency virus (strain San Diego)	22
Geobacillus sp. (strain WCH70)	22
Haemophilus parasuis serovar 5 (strain SH0165)	22
Haemophilus somnus (strain 129Pt)	22
Hungateiclostridium thermocellum (strain ATCC 27405 / DSM 1237 / JCM 9322 / NBRC 103400 / NCIMB 10682 / NRRL B-4536 / VPI 7372)	22
Hydrogenovibrio crunogenus (strain DSM 25203 / XCL-2)	22
Influenza A virus (strain A/USA:Phila/1935 H1N1)	22
Influenza A virus (strain A/Henry/1936 H1N1)	22
Influenza A virus (strain A/Leningrad/1/1954 H1N1)	22
Influenza A virus (strain A/Memphis/1/1971 H3N2)	22
Influenza A virus (strain A/Memphis/102/1972 H3N2)	22
Influenza A virus (strain A/Memphis/101/1972 H3N2)	22
Influenza A virus (strain A/Memphis/2/1978 H3N2)	22
Influenza A virus (strain A/Memphis/18/1978 H3N2)	22
Influenza A virus (strain A/Bangkok/1/1979 H3N2)	22
Influenza A virus (strain A/Seal/Massachusetts/1/1980 H7N7)	22
Influenza A virus (strain A/Memphis/4/1980 H3N2)	22
Influenza A virus (strain A/Hong Kong/5/1983 H3N2)	22
Ipomoea nil	22
Lachesis muta muta	22
Lama vicugna	22
Leptospira interrogans serogroup Icterohaemorrhagiae serovar copenhageni (strain Fiocruz L1-130)	22
Litoria rubella	22
Macaca assamensis	22
Macrotus californicus	22
Magnaporthe grisea	22
Megaderma lyra	22
Mellivora capensis	22
Methanococcus voltae	22
Miopithecus talapoin	22
Murid herpesvirus 1 (strain Smith)	22
Myotis velifer	22
Nocardia farcinica (strain IFM 10152)	22
Octopus vulgaris	22
Ondatra zibethicus	22
Oreochromis mossambicus	22
Paralichthys olivaceus	22
Patiria pectinifera	22
Petroselinum crispum	22
Pseudomonas fluorescens (strain SBW25)	22
Pteropus giganteus	22
Rhodobacter sphaeroides	22
Rotavirus A (strain RVA/Human/United States/D/1974/G1P1A[8])	22
Sambucus nigra	22
Shewanella loihica (strain ATCC BAA-1088 / PV-4)	22
Shewanella pealeana (strain ATCC 700345 / ANG-SQ1)	22
Sigmodon hispidus	22
Synechococcus sp. (strain ATCC 27144 / PCC 6301 / SAUG 1402/1)	22
Tamias merriami	22
Thalassiosira pseudonana	22
Trachypithecus francoisi	22
Trichomonas vaginalis	22
Urocitellus townsendii	22
Ursus maritimus	22
Vicia faba	22
Actinobacillus succinogenes (strain ATCC 55618 / DSM 22257 / 130Z)	21
Alcelaphine herpesvirus 1 (strain C500)	21
Aliivibrio salmonicida (strain LFI1238)	21
Ambystoma mexicanum	21
Avian metapneumovirus (isolate Canada goose/Minnesota/15a/2001)	21
Neosartorya fumigata	21
Bordetella petrii (strain ATCC BAA-461 / DSM 12804 / CCUG 43448)	21
Bos gaurus frontalis	21
Bovine papillomavirus type 1	21
Burkholderia ambifaria (strain MC40-6)	21
Burkholderia cenocepacia (strain HI2424)	21
Burkholderia ambifaria (strain ATCC BAA-244 / AMMD)	21
Burkholderia multivorans (strain ATCC 17616 / 249)	21
Burkholderia vietnamiensis (strain G4 / LMG 22486)	21
Campylobacter jejuni (strain RM1221)	21
Cryptomeria japonica	21
Cupriavidus taiwanensis (strain DSM 17343 / BCRC 17206 / CCUG 44338 / CIP 107171 / LMG 19424 / R1)	21
Eurycotis floridana	21
Feline immunodeficiency virus (isolate Petaluma)	21
Haemophilus influenzae (strain PittGG)	21
Helicobacter hepaticus (strain ATCC 51449 / 3B1)	21
Histophilus somni (strain 2336)	21
Human T-cell leukemia virus 1 (isolate Caribbea HS-35 subtype A)	21
Influenza A virus (strain A/Chicken/Weybridge H7N7)	21
Influenza A virus (strain A/Puerto Rico/8/1934 H1N1)	21
Influenza A virus (strain A/Duck/Germany/1949 H10N7)	21
Influenza A virus (strain A/Duck/England/1/1956 H11N6)	21
Influenza A virus (strain A/Swine/Wisconsin/1/1961 H1N1)	21
Influenza A virus (strain A/Chicken/Pennsylvania/1/1983 H5N2)	21
Influenza A virus (strain A/Chicken/Victoria/1/1985 H7N7)	21
Ictalurid herpesvirus 1 (strain Auburn)	21
Invertebrate iridescent virus 6	21
Leucoagaricus meleagris	21
Lake Victoria marburgvirus (strain Ravn-87)	21
Macaca arctoides	21
Melampsora larici-populina (strain 98AG31 / pathotype 3-4-7)	21
Mesobuthus eupeus	21
Ostreococcus lucimarinus (strain CCE9901)	21
Penicillium citrinum	21
Phascolarctos cinereus	21
Phyllomedusa tarsius	21
Pichia angusta	21
Polaromonas sp. (strain JS666 / ATCC BAA-500)	21
Pygathrix nemaeus	21
Pyrococcus abyssi (strain GE5 / Orsay)	21
Saccharophagus degradans (strain 2-40 / ATCC 43961 / DSM 17024)	21
Shewanella baltica (strain OS155 / ATCC BAA-1091)	21
Sinorhizobium medicae (strain WSM419)	21
Tadarida brasiliensis	21
Tamias striatus	21
Thanatephorus cucumeris	21
Thermococcus kodakarensis (strain ATCC BAA-918 / JCM 12380 / KOD1)	21
Tolumonas auensis (strain DSM 9187 / TA4)	21
Trimeresurus gramineus	21
Wallemia mellicola (strain ATCC MYA-4683 / CBS 633.66)	21
Acinetobacter baumannii (strain ATCC 17978 / CIP 53.77 / LMG 1025 / NCDC KC755 / 5377)	20
Canine adenovirus serotype 1 (strain CLL)	20
Agrobacterium vitis (strain S4 / ATCC BAA-846)	20
Ajellomyces capsulatus (strain H143)	20
Anoxybacillus flavithermus (strain DSM 21510 / WK1)	20
Aromatoleum aromaticum (strain EbN1)	20
Artemia salina	20
Ashbya aceri	20
Aspergillus parasiticus (strain ATCC 56775 / NRRL 5862 / SRRC 143 / SU-1)	20
Azorhizobium caulinodans (strain ATCC 43989 / DSM 5975 / JCM 20966 / NBRC 14845 / NCIMB 13405 / ORS 571)	20
Bacteroides fragilis (strain ATCC 25285 / DSM 2151 / JCM 11019 / NCTC 9343)	20
Berne virus	20
Brucella abortus (strain S19)	20
Burkholderia cenocepacia (strain ATCC BAA-245 / DSM 16553 / LMG 16656 / NCTC 13227 / J2315 / CF5610)	20
Burkholderia mallei (strain NCTC 10247)	20
Burkholderia pseudomallei (strain 668)	20
Chelonia mydas	20
Claviceps purpurea (strain 20.1)	20
Cochliobolus heterostrophus (strain C4 / ATCC 48331 / race T)	20
Conus betulinus	20
Doryteuthis pealeii	20
Sudan ebolavirus (strain Boniface-76)	20
Sudan ebolavirus (strain Maleo-79)	20
Ectocarpus siliculosus	20
Electrophorus electricus	20
Equus hemionus kulan	20
Faxonius limosus	20
Feline immunodeficiency virus (strain UK2)	20
Feline immunodeficiency virus (strain UK8)	20
Fusobacterium nucleatum subsp. nucleatum (strain ATCC 25586 / DSM 15643 / BCRC 10681 / CIP 101130 / JCM 8532 / KCTC 2640 / LMG 13131 / VPI 4355)	20
Gloydius halys	20
Gloeobacter violaceus (strain ATCC 29082 / PCC 7421)	20
Hepatitis C virus (isolate HC-J7)	20
Helicobacter pylori (strain P12)	20
Helicoverpa zea	20
Human T-cell leukemia virus 1 (isolate Melanesia mel5 subtype C)	20
Human immunodeficiency virus type 1 group M subtype G (isolate SE6165)	20
Influenza A virus (strain A/Duck/Hong Kong/2986.1/2000 H5N1 genotype C)	20
Influenza A virus (strain A/Chicken/Hong Kong/715.5/2001 H5N1 genotype E)	20
Influenza A virus (strain A/Brevig Mission/1/1918 H1N1)	20
Influenza A virus (strain A/Duck/Czechoslovakia/1956 H4N6)	20
Influenza A virus (strain A/Gull/Maryland/704/1977 H13N6)	20
Influenza A virus (strain A/Budgerigar/Hokkaido/1/1977 H4N6)	20
Influenza A virus (strain A/Chicken/Pennsylvania/1370/1983 H5N2)	20
Idiomarina loihiensis (strain ATCC BAA-735 / DSM 15497 / L2-TR)	20
Lynx lynx	20
Macropus rufus	20
Marinomonas sp. (strain MWYL1)	20
Moloney murine leukemia virus (isolate Shinnick)	20
Monosiga brevicollis	20
Naegleria gruberi	20
Necator americanus	20
Neocallimastix patriciarum	20
Neostylopyga rhombifolia	20
Nitrosomonas eutropha (strain DSM 101675 / C91 / Nm57)	20
Nitrosospira multiformis (strain ATCC 25196 / NCIMB 11849 / C 71)	20
Panthera pardus orientalis	20
Parechinus angulosus	20
Paracoccus denitrificans (strain Pd 1222)	20
Paracentrotus lividus	20
Paramecium octaurelia	20
Paraburkholderia xenovorans (strain LB400)	20
Periplaneta australasiae	20
Periplaneta brunnea	20
Periplaneta fuliginosa	20
Perkinsus marinus (strain ATCC 50983 / TXsc)	20
Perodicticus potto edwarsi	20
Plasmodium falciparum (isolate FCR-3 / Gambia)	20
Polaromonas naphthalenivorans (strain CJ2)	20
Procambarus clarkii	20
Proteles cristata	20
Procavia capensis habessinica	20
Prochlorococcus marinus subsp. pastoris (strain CCMP1986 / NIES-2087 / MED4)	20
Porcine reproductive and respiratory syndrome virus (isolate Pig/United States/SD 01-08/2001)	20
Pyropia yezoensis	20
Ralstonia pickettii (strain 12J)	20
Rhipicephalus microplus	20
Rhodoferax ferrireducens (strain ATCC BAA-621 / DSM 15236 / T118)	20
Rotavirus A (isolate RVA/Human/United Kingdom/A64/1987/G10P11[14])	20
Rotavirus A (strain RVA/Human/United States/P/1974/G3P1A[8])	20
Rotavirus A (strain RVA/Human/United Kingdom/ST3/1975/G4P2A[6])	20
Rotavirus A (strain RVA/Pig/Mexico/YM/1983/G11P9[7])	20
Rotavirus A (strain RVA/Cow/France/RF/1975/G6P6[1])	20
Streptococcus suis	20
Sylvilagus floridanus	20
Trimeresurus albolabris	20
Trypanosoma brucei rhodesiense	20
Xylella fastidiosa (strain M12)	20
Abrus precatorius	19
Acinetobacter baumannii (strain AB0057)	19
Acinetobacter baumannii (strain ACICU)	19
Acidithiobacillus ferrooxidans (strain ATCC 23270 / DSM 14882 / CIP 104768 / NCIMB 8455)	19
Canine adenovirus serotype 1 (strain RI261)	19
Aeropyrum pernix (strain ATCC 700893 / DSM 11879 / JCM 9820 / NBRC 100138 / K1)	19
Anguilla japonica	19
Aotus azarae	19
Aspergillus sp. (strain MF297-2)	19
Bacillus cereus	19
Balaenoptera physalus	19
Blastobotrys adeninivorans	19
Bordetella avium (strain 197N)	19
Burkholderia cenocepacia (strain MC0-3)	19
Burkholderia mallei (strain NCTC 10229)	19
Burkholderia mallei (strain SAVP1)	19
Clostridium botulinum (strain ATCC 19397 / Type A)	19
Conus vexillum	19
Cricetus cricetus	19
Murine coronavirus (strain 4)	19
Desulfovibrio alaskensis (strain ATCC BAA 1058 / DSM 17464 / G20)	19
Desulfovibrio desulfuricans (strain ATCC 27774 / DSM 6949 / MB)	19
Elephantid herpesvirus 1 (isolate Asian elephant/Berlin/Kiba/1998)	19
Epichloe festucae var. lolii	19
Exiguobacterium sibiricum (strain DSM 17290 / CIP 109462 / JCM 13490 / 255-15)	19
Feline immunodeficiency virus (isolate Wo)	19
Human spumaretrovirus	19
Francisella tularensis subsp. novicida (strain U112)	19
Glarea lozoyensis (strain ATCC 74030 / MF5533)	19
Gossypium barbadense	19
Haloferax gibbonsii	19
Hepatitis C virus (isolate HC-J5)	19
Helicobacter pylori (strain HPAG1)	19
Human respiratory syncytial virus B (strain 8/60)	19
Human immunodeficiency virus type 1 group M subtype A (isolate U455)	19
Influenza A virus (strain A/Fowl plague virus/Rostock/8/1934 H7N1)	19
Influenza A virus (strain A/Ann Arbor/6/1960 H2N2)	19
Influenza A virus (strain A/Swine/Wisconsin/1/1967 H1N1)	19
Influenza A virus (strain A/England/878/1969 H3N2)	19
Influenza A virus (strain A/Victoria/3/1975 H3N2)	19
Influenza A virus (strain A/Equine/Tennessee/5/1986 H3N8)	19
Influenza A virus (strain A/Goose/Guangdong/1/1996 H5N1 genotype Gs/Gd)	19
Avian infectious bronchitis virus (strain D3896)	19
Avian infectious bronchitis virus (strain UK/123/82)	19
Avian infectious bronchitis virus (strain UK/142/86)	19
Lactococcus lactis subsp. cremoris (strain SK11)	19
Loa loa	19
Lolium temulentum	19
Lupinus angustifolius	19
Lytechinus pictus	19
Lytechinus variegatus	19
Machupo virus	19
Methanothermus fervidus (strain ATCC 43054 / DSM 2088 / JCM 10308 / V24 S)	19
Methanococcus maripaludis (strain S2 / LL)	19
Methanothermus sociabilis	19
Microtus ochrogaster	19
Mixia osmundae (strain CBS 9802 / IAM 14324 / JCM 22182 / KY 12970)	19
Mycobacterium bovis (strain BCG / Tokyo 172 / ATCC 35737 / TMC 1019)	19
Nostoc punctiforme (strain ATCC 29133 / PCC 73102)	19
Orgyia pseudotsugata multicapsid polyhedrosis virus	19
Ochrobactrum anthropi (strain ATCC 49188 / DSM 6882 / JCM 21032 / NBRC 15819 / NCTC 12168)	19
Pinctada imbricata	19
Pisaster ochraceus	19
Platynereis dumerilii	19
Plasmodium falciparum (isolate NF7 / Ghana)	19
Plasmodium vivax (strain Salvador I)	19
Pseudomonas aeruginosa	19
Psychrobacter cryohalolentis (strain ATCC BAA-1226 / DSM 17306 / VKM B-2378 / K5)	19
Rhodobacter sphaeroides (strain ATCC 17029 / ATH 2.4.9)	19
Rotavirus A (strain RVA/Human/United States/DS-1/1976/G2P1B[4])	19
Rotavirus A (strain RVA/Human/Philippines/L26/1987/G12P1B[4])	19
Saccharomyces uvarum	19
Shewanella halifaxensis (strain HAW-EB4)	19
Sminthopsis crassicaudata	19
Symbiobacterium thermophilum (strain T / IAM 14863)	19
Trichoplusia ni ascovirus 2c	19
Wigglesworthia glossinidia brevipalpis	19
Apicomplexa	19
Spirotrichea	19
Acidovorax citrulli (strain AAC00-1)	18
Acinetobacter baumannii (strain AB307-0294)	18
Actinobacillus pleuropneumoniae serotype 3 (strain JL03)	18
Human adenovirus A serotype 12	18
Anaeromyxobacter dehalogenans (strain 2CP-C)	18
Astyanax fasciatus	18
Azoarcus sp. (strain BH72)	18
Bovine immunodeficiency virus (strain R29)	18
Blaptica dubia	18
Bovine respiratory syncytial virus (strain Rb94)	18
Buchnera aphidicola subsp. Acyrthosiphon pisum (strain 5A)	18
Campylobacter jejuni subsp. doylei (strain ATCC BAA-1458 / RM4099 / 269.97)	18
Catostomus commersonii	18
Chelativorans sp. (strain BNC1)	18
Clostridium perfringens (strain ATCC 13124 / DSM 756 / JCM 1290 / NCIMB 6125 / NCTC 8237 / Type A)	18
Clostridium tetani (strain Massachusetts / E88)	18
Conus araneosus	18
Conus miles	18
Conus mustelinus	18
Corynebacterium glutamicum (strain R)	18
Coxiella burnetii (strain RSA 331 / Henzerling II)	18
Bovine coronavirus (strain vaccine)	18
Murine coronavirus (strain DVIM)	18
Deinagkistrodon acutus	18
Dekkera bruxellensis	18
Deropeltis erythrocephala	18
Desulfovibrio vulgaris (strain DSM 19637 / Miyazaki F)	18
Dichelobacter nodosus	18
Equine infectious anemia virus (isolate P3.2-1)	18
Equine infectious anemia virus (isolate P3.2-3)	18
Equine infectious anemia virus (strain WSU5)	18
Emericella nidulans	18
Eptatretus stoutii	18
Eremothecium cymbalariae (strain CBS 270.75 / DBVPG 7215 / KCTC 17166 / NRRL Y-17582)	18
Gadus morhua	18
Gemmula speciosa	18
Hamiltonella defensa subsp. Acyrthosiphon pisum (strain 5AT)	18
Helicobacter pylori (strain Shi470)	18
Hendra virus (isolate Horse/Autralia/Hendra/1994)	18
Herminiimonas arsenicoxydans	18
Hevea brasiliensis	18
Holotrichia diomphalia	18
Hydractinia echinata	18
Influenza A virus (strain A/Chicken/Hong Kong/FY150/2001 H5N1 genotype D)	18
Influenza A virus (strain A/Turkey/Wisconsin/1/1966 H9N2)	18
Influenza A virus (strain A/Qu/7/1970 H3N2)	18
Influenza A virus (strain A/Equine/Algiers/1972 H3N8)	18
Influenza A virus (strain A/Shearwater/Australia/1972 H6N5)	18
Influenza A virus (strain A/Grey teal/Australia/2/1979 H4N4)	18
Influenza A virus (strain A/Duck/Hokkaido/8/1980 H3N8)	18
Influenza A virus (strain A/Turkey/Minnesota/833/1980 H4N2)	18
Influenza A virus (strain A/Equine/Kentucky/1/1981)	18
Influenza A virus (strain A/Gull/Astrakhan/227/1984 H13N6)	18
Influenza A virus (strain A/Equine/Jillin/1/1989 H3N8)	18
Avian infectious bronchitis virus (strain UK/167/84)	18
Influenza B virus (strain B/Hong Kong/8/1973)	18
Influenza B virus (strain B/Maryland/1959)	18
Influenza B virus (strain B/Memphis/6/1986)	18
Influenza B virus (strain B/Oregon/5/1980)	18
Influenza B virus (strain B/Singapore/222/1979)	18
Influenza B virus (strain B/USSR/100/1983)	18
Influenza B virus (strain B/Victoria/3/1985)	18
Leishmania infantum	18
Leishmania mexicana (strain MHOM/GT/2001/U1103)	18
Lophocebus aterrimus	18
Loxosceles intermedia	18
Macaca sinica	18
Manihot esculenta	18
Methylibium petroleiphilum (strain ATCC BAA-1232 / LMG 22953 / PM1)	18
Mizuhopecten yessoensis	18
Mortierella alpina	18
Mycobacterium sp. (strain JLS)	18
Mycobacterium sp. (strain KMS)	18
Nannospalax galili	18
Nasalis larvatus	18
Nipah virus	18
Nitrobacter hamburgensis (strain DSM 10229 / NCIMB 13809 / X14)	18
Nitrobacter winogradskyi (strain ATCC 25391 / DSM 10237 / CIP 104748 / NCIMB 11846 / Nb-255)	18
Choristoneura fumiferana nuclear polyhedrosis virus	18
Odocoileus hemionus	18
Orycteropus afer	18
Pagrus major	18
Pantholops hodgsonii	18
Panchlora viridis	18
Parabacteroides distasonis (strain ATCC 8503 / DSM 20701 / CIP 104284 / JCM 5825 / NCTC 11152)	18
Paraburkholderia phytofirmans (strain DSM 17436 / LMG 22146 / PsJN)	18
Pleospora betae	18
Pseudoderopeltis cf. bimaculata JT-2004	18
Pseudoderopeltis foveolata	18
Pseudoderopeltis flavescens	18
Pycnoscelus surinamensis	18
Ranoidea aurea	18
Rhinopithecus bieti	18
Rhizobium leguminosarum bv. trifolii (strain WSM2304)	18
Rhodopseudomonas palustris (strain HaA2)	18
Rhodopseudomonas palustris (strain BisB5)	18
Rotavirus A (strain RVA/Human/Japan/AU-1/1982/G3P3[9])	18
Rotavirus A (strain RVA/Human/Japan/KU/1995/G1P1A[8])	18
Rotavirus A (isolate RVA/Human/United States/WI61/1983/G9P1A[8])	18
Ruegeria pomeroyi (strain ATCC 700808 / DSM 15171 / DSS-3)	18
Sendai virus (strain Hamamatsu)	18
Sendai virus (strain Ohita)	18
Shelfordella lateralis	18
Shewanella piezotolerans (strain WP3 / JCM 13877)	18
Solanum peruvianum	18
Simian virus 40	18
Syntrophobacter fumaroxidans (strain DSM 10017 / MPOB)	18
Talaromyces islandicus	18
Trachypithecus obscurus	18
Trichodesmium erythraeum (strain IMS101)	18
Urechis caupo	18
Ursus americanus	18
Vaccinia virus (strain Ankara)	18
Vespa magnifica	18
Vesicomyosocius okutanii subsp. Calyptogena okutanii (strain HA)	18
Xanthomonas oryzae pv. oryzae (strain PXO99A)	18
Xylella fastidiosa (strain M23)	18
Acidovorax ebreus (strain TPSY)	17
Acidithiobacillus ferrooxidans (strain ATCC 53993)	17
Human adenovirus B serotype 3	17
Agalychnis dacnicolor	17
Agrobacterium radiobacter (strain K84 / ATCC BAA-868)	17
Alternaria brassicicola	17
Aphonopelma sp.	17
Arachis hypogaea	17
Artibeus jamaicensis	17
Azotobacter vinelandii (strain DJ / ATCC BAA-1303)	17
Bovine herpesvirus 1.1 (strain Cooper)	17
Bitis arietans	17
Blochmannia floridanus	17
Bovine respiratory syncytial virus (strain Copenhagen)	17
Buchnera aphidicola subsp. Acyrthosiphon pisum (strain Tuc7)	17
Callithrix pygmaea	17
Cancer pagurus	17
Cellvibrio japonicus (strain Ueda107)	17
Cervus nippon	17
Chikungunya virus (strain S27-African prototype)	17
Chlamydophila caviae (strain ATCC VR-813 / DSM 19441 / GPIC)	17
Chlorobium phaeobacteroides (strain DSM 266)	17
Chlorocebus tantalus	17
Clarias gariepinus	17
Clostridium pasteurianum	17
Clostridium perfringens (strain SM101 / Type A)	17
Conus figulinus	17
Conus tessulatus	17
Coxiella burnetii (strain Dugway 5J108-111)	17
Murine coronavirus (strain JHMV / variant CL-2)	17
Desulfitobacterium hafniense (strain Y51)	17
Desulfotalea psychrophila (strain LSv54 / DSM 12343)	17
Desulfovibrio vulgaris subsp. vulgaris (strain DP4)	17
Drosophila teissieri	17
Equine infectious anemia virus (isolate 1369)	17
Equine infectious anemia virus (isolate CL22)	17
Equine infectious anemia virus (strain Wyoming)	17
Equus przewalskii	17
Euglena gracilis	17
Eulophus pennicornis	17
Fusarium pseudograminearum (strain CS3096)	17
Hepatitis C virus (isolate Glasgow)	17
Helicobacter acinonychis (strain Sheeba)	17
Influenza A virus (strain A/Chicken/Hong Kong/YU562/2001 H5N1 genotype B)	17
Influenza A virus (strain A/Chicken/Scotland/1959 H5N1)	17
Influenza A virus (strain A/Duck/Memphis/928/1974 H3N8)	17
Influenza A virus (strain A/Duck/New Zealand/31/1976 H4N6)	17
Influenza A virus (strain A/Turkey/Ireland/1378/1983 H5N8)	17
Influenza A virus (strain A/Equine/Santiago/1/1985 H3N8)	17
Influenza A virus (strain A/Herring gull/DE/677/1988 H2N8)	17
Influenza A virus (strain A/Hong Kong/156/1997 H5N1 genotype Gs/Gd)	17
Influenza B virus (strain B/Beijing/1/1987)	17
Influenza B virus (strain B/Lee/1940)	17
Lactobacillus rhamnosus	17
Lactuca sativa	17
Legionella pneumophila (strain Corby)	17
Leifsonia xyli subsp. xyli (strain CTCB07)	17
Leptospira borgpetersenii serovar Hardjo-bovis (strain JB197)	17
Leptospira borgpetersenii serovar Hardjo-bovis (strain L550)	17
Leptoxyphium fumago	17
Listeria monocytogenes serotype 4a (strain HCC23)	17
Macrobrachium rosenbergii	17
Mandrillus leucophaeus	17
Methanopyrus kandleri (strain AV19 / DSM 6324 / JCM 9639 / NBRC 100938)	17
Moorella thermoacetica (strain ATCC 39073 / JCM 9320)	17
Mus spretus	17
Mycobacterium marinum (strain ATCC BAA-535 / M)	17
Narcissus pseudonarcissus	17
Nicotiana plumbaginifolia	17
Nicotiana sylvestris	17
Ovibos moschatus	17
Paraburkholderia phymatum (strain DSM 17167 / CIP 108236 / LMG 21445 / STM815)	17
Penicillium brasilianum	17
Phodopus sungorus	17
Plasmodium chabaudi	17
Plasmopara halstedii	17
Plethodon jordani	17
Prochlorococcus marinus (strain MIT 9301)	17
Psychrobacter arcticus (strain DSM 17307 / VKM B-2377 / 273-4)	17
Rhizobium etli (strain CIAT 652)	17
Rhodopirellula baltica (strain DSM 10527 / NCIMB 13988 / SH1)	17
Rhodopseudomonas palustris (strain BisA53)	17
Rhodopseudomonas palustris (strain BisB18)	17
Rotavirus A (strain RVA/Human/Japan/K8/1977/G1P3A[9])	17
Rotavirus A (strain RVA/Human/United States/Wa/1974/G1P1A[8])	17
Rotavirus A (strain RVA/Pig/United States/OSU/1977/G5P9[7])	17
Avian leukosis virus RSA	17
Sarcophaga peregrina	17
Sminthopsis macroura	17
Streptococcus gordonii (strain Challis / ATCC 35105 / BCRC 15272 / CH1 / DL1 / V288)	17
Streptococcus suis (strain 98HAH33)	17
Syntrophus aciditrophicus (strain SB)	17
Tai Forest ebolavirus (strain Cote d'Ivoire-94)	17
Tapirus indicus	17
Thermobifida fusca (strain YX)	17
Trachypithecus phayrei	17
Trichinella pseudospiralis	17
Urocitellus parryii	17
Ustilaginoidea virens	17
Variovorax paradoxus (strain S110)	17
Wuchereria bancrofti	17
Zymomonas mobilis subsp. mobilis (strain ATCC 31821 / ZM4 / CP4)	17
Acinetobacter baumannii (strain AYE)	16
Acidiphilium cryptum (strain JF-5)	16
Acinonyx jubatus	16
Acidovorax sp. (strain JS42)	16
Allium cepa	16
Ambystoma tigrinum	16
Aptera fusca	16
Archimandrita tessellata	16
Aspergillus brasiliensis (strain CBS 101740 / IMI 381727 / IBT 21946)	16
Bacteroides ovatus (strain ATCC 8483 / DSM 1896 / JCM 5824 / NCTC 11153)	16
Bantua robusta	16
Baumannia cicadellinicola subsp. Homalodisca coagulata	16
Beauveria bassiana	16
Blepharodera discoidalis	16
Blochmannia pennsylvanicus (strain BPEN)	16
Borrelia burgdorferi	16
Bothrops cotiara	16
Brucella melitensis biotype 2 (strain ATCC 23457)	16
Bubalus carabanensis	16
Chlorobium limicola (strain DSM 245 / NBRC 103803 / 6330)	16
Chlorobaculum parvum (strain DSM 263 / NCIMB 8327)	16
Chlamydia trachomatis serovar L2 (strain 434/Bu / ATCC VR-902B)	16
Cichorium intybus	16
Clostridium botulinum (strain 657 / Type Ba4)	16
Clostridium botulinum (strain Hall / ATCC 3502 / NCTC 13319 / Type A)	16
Clostridium botulinum (strain Kyoto / Type A2)	16
Clostridium botulinum (strain Langeland / NCTC 10281 / Type F)	16
Conus capitaneus	16
Conus lividus	16
Conus rolani	16
Corynebacterium diphtheriae (strain ATCC 700971 / NCTC 13129 / Biotype gravis)	16
Coxiella burnetii (strain CbuK_Q154)	16
Coxiella burnetii (strain CbuG_Q212)	16
Delftia acidovorans (strain DSM 14801 / SPH-1)	16
Delphinus delphis	16
Deropeltis atra	16
Deropeltis integerrima	16
Dothistroma septosporum	16
Ergaula capucina	16
Eublaberus distanti	16
Eublaberus posticus	16
Euphorbia esula	16
Feline foamy virus	16
Francisella tularensis subsp. holarctica (strain LVS)	16
Francisella tularensis subsp. tularensis (strain SCHU S4 / Schu 4)	16
Francisella tularensis subsp. tularensis (strain WY96-3418)	16
Galeorhinus galeus	16
Galeopterus variegatus	16
Hepatitis GB virus B	16
Geobacter uraniireducens (strain Rf4)	16
Gromphadorhina grandidieri	16
Gromphadorhina portentosa	16
Gyna lurida	16
Halichoerus grypus	16
Helicobacter pylori (strain G27)	16
Human metapneumovirus (strain CAN97-83)	16
Human T-cell leukemia virus 2	16
Human immunodeficiency virus type 1 group M subtype B (isolate PCV12)	16
Human immunodeficiency virus type 1 group M subtype B (isolate BH5)	16
Hyphomonas neptunium (strain ATCC 15444)	16
Influenza A virus (strain A/Silky Chicken/Hong Kong/SF189/2001 H5N1 genotype A)	16
Influenza A virus (strain A/Hong Kong/212/2003 H5N1 genotype Z+)	16
Influenza A virus (strain A/Wilson-Smith/1933 H1N1)	16
Influenza A virus (strain A/Equine/Miami/1/1963 H3N8)	16
Influenza A virus (strain A/Turkey/Oregon/1971 H7N3)	16
Influenza A virus (strain A/Swine/New Jersey/11/1976 H1N1)	16
Influenza A virus (strain A/Beijing/353/1989 H3N2)	16
Influenza A virus (strain A/Chicken/Hong Kong/220/1997 H5N1 genotype Gs/Gd)	16
[truncated: 5,072 more rows]
